# Supplementary material for: 41-Azido-41-de­oxy­rapamycin
Source: Acta Crystallogr Sect E Struct Rep Online. 2012 Mar 28;68(Pt 4):o1206–7. doi: 10.1107/S1600536812012548 (PMC3344143; doi:10.1107/S1600536812012548)
Supplement: Supplementary file 1 [file e-68-o1206-sup1.cif]

##############################################################################
#                                                                            #
# This CIF contains the data in a paper accepted for publication in          #
# Acta Crystallographica Section E. It conforms to the requirements of       #
# Notes for Authors for Acta Crystallographica Section E, and has been       #
# peer reviewed under the auspices of the IUCr Commission on Journals.       #
#                                                                            #
# Full details of the Crystallographic Information File format               #
# are given in the paper "The Crystallographic Information File (CIF):       #
# a New Standard Archive File for Crystallography" by S. R. Hall, F. H.      #
# Allen and I. D. Brown [Acta Cryst. (1991), A47, 655-685].                  #
#                                                                            #
# The current version of the core CIF dictionary is obtainable from          #
# ftp://ftp.iucr.org/pub/cif_core.dic.                                       #
#                                                                            #
# Software is freely available for graphical display of the structure(s)     #
# in this CIF. For information consult the CIF software page                 #
# http://www.iucr.org/resources/cif/software.                                #
#                                                                            #
# This file may be used for bona fide research purposes within the           #
# scientific community so long as proper attribution is given to the journal # 
# article from which it was obtained.                                        #
#                                                                            #
##############################################################################
data_I
_audit_creation_method     SHELXL-97
_chemical_name_systematic
;
41-Azido-41-deoxyrapamycin
;
_chemical_name_common     ?
_chemical_formula_moiety     'C51 H78 N4 O12'
_chemical_formula_sum     'C51 H78 N4 O12'
_chemical_formula_iupac     'C51 H78 N4 O12'
_chemical_formula_weight     939.17
_chemical_melting_point     ?
_symmetry_cell_setting     orthorhombic
_symmetry_space_group_name_H-M     'P 21 21 21'
_symmetry_space_group_name_Hall     'P 2ac 2ab'
loop_
    _symmetry_equiv_pos_as_xyz
    'x, y, z'
    '-x+1/2, -y, z+1/2'
    '-x, y+1/2, -z+1/2'
    'x+1/2, -y+1/2, -z'
_cell_length_a     12.7461(7)
_cell_length_b     12.9824(7)
_cell_length_c     34.4022(12)
_cell_angle_alpha     90.00
_cell_angle_beta     90.00
_cell_angle_gamma     90.00
_cell_volume     5692.7(5)
_cell_formula_units_Z     4
_cell_measurement_reflns_used     5478
_cell_measurement_theta_min     2.5666
_cell_measurement_theta_max     71.7901
_cell_measurement_temperature     293(2)
_exptl_crystal_description     block
_exptl_crystal_colour     colorless
_exptl_crystal_size_max     0.42
_exptl_crystal_size_mid     0.30
_exptl_crystal_size_min     0.25
_exptl_crystal_density_diffrn     1.096
_exptl_crystal_density_meas     ?
_exptl_crystal_density_method     'not measured'
_exptl_crystal_F_000     2032
_exptl_absorpt_coefficient_mu     0.631
_exptl_absorpt_correction_type     multi-scan
_exptl_absorpt_process_details     '(SADABS; Sheldrick, 1996)'
_exptl_absorpt_correction_T_min     0.7776
_exptl_absorpt_correction_T_max     0.8583
_exptl_special_details
;
;
_diffrn_ambient_temperature     293(2)
_diffrn_radiation_type     CuK\a
_diffrn_radiation_wavelength     1.54184
_diffrn_radiation_source     'fine-focus sealed tube'
_diffrn_radiation_monochromator     graphite
_diffrn_measurement_device_type     'Bruker SMART CCD area-detector'
_diffrn_measurement_method     '\f and \w scans'
_diffrn_detector_area_resol_mean     ?
_diffrn_reflns_number     29197
_diffrn_reflns_av_R_equivalents     0.0489
_diffrn_reflns_av_sigmaI/netI     0.0425
_diffrn_reflns_theta_min     2.57
_diffrn_reflns_theta_max     60.01
_diffrn_reflns_theta_full     60.01
_diffrn_measured_fraction_theta_max     1.000
_diffrn_measured_fraction_theta_full     1.000
_diffrn_reflns_limit_h_min     -13
_diffrn_reflns_limit_h_max     14
_diffrn_reflns_limit_k_min     -14
_diffrn_reflns_limit_k_max     14
_diffrn_reflns_limit_l_min     -26
_diffrn_reflns_limit_l_max     38
_diffrn_standards_number     0
_diffrn_standards_interval_count     .
_diffrn_standards_interval_time     .
_diffrn_standards_decay_%     ?
_refine_special_details
;
Refinement of <i>F</i>^2^ against ALL reflections. The weighted <i>R</i>-factor
<i>wR</i> and goodness of fit <i>S</i> are based on <i>F</i>^2^, conventional
<i>R</i>-factors <i>R</i> are based on <i>F</i>, with <i>F</i> set to zero for
negative <i>F</i>^2^. The threshold expression of <i>F</i>^2^ >
\s(<i>F</i>^2^) is used only for calculating <i>R</i>-factors(gt) <i>etc</i>.
and is not relevant to the choice of reflections for refinement.
<i>R</i>-factors based on <i>F</i>^2^ are statistically about twice as large
as those based on <i>F</i>, and <i>R</i>- factors based on ALL data will be
even larger.
;
_reflns_number_total     8388
_reflns_number_gt     4624
_reflns_threshold_expression     I>2\s(I)
_refine_ls_structure_factor_coef     Fsqd
_refine_ls_matrix_type     full
_refine_ls_R_factor_all     0.1406
_refine_ls_R_factor_gt     0.0925
_refine_ls_wR_factor_gt     0.2715
_refine_ls_wR_factor_ref     0.3314
_refine_ls_goodness_of_fit_ref     1.092
_refine_ls_restrained_S_all     1.092
_refine_ls_number_reflns     8388
_refine_ls_number_parameters     615
_refine_ls_number_restraints     0
_refine_ls_hydrogen_treatment     constr
_refine_ls_weighting_scheme     calc
_refine_ls_weighting_details
         'calc w=1/[\s^2^(Fo^2^)+(0.1701P)^2^+1.7435P] where P=(Fo^2^+2Fc^2^)/3'
_atom_sites_solution_hydrogens     geom
_atom_sites_solution_primary     direct
_atom_sites_solution_secondary     difmap
_refine_ls_shift/su_max     0.001
_refine_ls_shift/su_mean     0.000
_refine_diff_density_max     0.325
_refine_diff_density_min     -0.300
_refine_ls_extinction_method     'SHELXL97 (Sheldrick, 2008)'
_refine_ls_extinction_coef     0.00017(17)
_refine_ls_extinction_expression
                                  'Fc^*^=kFc[1+0.001xFc^2^\l^3^/sin(2\q)]^-1/4^'
_refine_ls_abs_structure_details     ?
_refine_ls_abs_structure_Flack     ?
loop_
    _atom_type_symbol
    _atom_type_description
    _atom_type_scat_dispersion_real
    _atom_type_scat_dispersion_imag
    _atom_type_scat_source
    'C' 'C' 0.0181 0.0091
                         'International Tables Vol C Tables 4.2.6.8 and 6.1.1.4'
    'H' 'H' 0.0000 0.0000
                         'International Tables Vol C Tables 4.2.6.8 and 6.1.1.4'
    'O' 'O' 0.0492 0.0322
                         'International Tables Vol C Tables 4.2.6.8 and 6.1.1.4'
    'N' 'N' 0.0311 0.0180
                         'International Tables Vol C Tables 4.2.6.8 and 6.1.1.4'
_computing_data_collection     'SMART (Bruker, 1996)'
_computing_cell_refinement     'SMART (Bruker, 1996)'
_computing_data_reduction     'SAINT (Bruker, 1996)'
_computing_structure_solution     'SHELXS97 (Sheldrick, 2008)'
_computing_structure_refinement     'SHELXL97 (Sheldrick, 2008)'
_computing_molecular_graphics     'SHELXTL (Bruker, 1997)'
_computing_publication_material     'SHELXTL (Bruker, 1997)'
loop_
    _atom_site_type_symbol
    _atom_site_label
    _atom_site_fract_x
    _atom_site_fract_y
    _atom_site_fract_z
    _atom_site_U_iso_or_equiv
    _atom_site_adp_type
    _atom_site_calc_flag
    _atom_site_refinement_flags
    _atom_site_occupancy
    _atom_site_symmetry_multiplicity
    _atom_site_disorder_assembly
    _atom_site_disorder_group
    N N1 0.4521(6) 0.3588(5) 0.25753(16) 0.1026(18) Uani d . 1 1 . .
    N N2 0.3802(9) 0.8666(8) 0.4697(3) 0.150(3) Uani d . 1 1 . .
    N N3 0.3528(10) 0.9168(10) 0.4926(4) 0.172(4) Uani d . 1 1 . .
    N N4 0.3321(13) 0.9709(11) 0.5184(4) 0.217(5) Uani d . 1 1 . .
    O O1 0.6698(4) 0.2159(4) 0.26859(12) 0.0994(14) Uani d . 1 1 . .
    O O2 0.7631(5) 0.2089(4) 0.21010(14) 0.1135(16) Uani d . 1 1 . .
    H H2 0.7235 0.1651 0.2012 0.136 Uiso calc R 1 1 . .
    O O3 0.5771(6) 0.2783(5) 0.18713(16) 0.145(2) Uani d . 1 1 . .
    O O4 0.5614(6) 0.4776(5) 0.23361(18) 0.1327(19) Uani d . 1 1 . .
    O O5 0.4895(4) 0.4333(4) 0.32932(12) 0.1033(14) Uani d . 1 1 . .
    O O6 0.3584(5) 0.5464(5) 0.32564(16) 0.1284(19) Uani d . 1 1 . .
    O O7 0.3845(6) 0.3104(5) 0.39436(19) 0.136(2) Uani d . 1 1 . .
    O O8 0.4701(7) 0.4427(7) 0.53139(19) 0.167(3) Uani d . 1 1 . .
    H H8 0.4453 0.4351 0.5532 0.201 Uiso calc R 1 1 . .
    O O9 0.6484(9) 0.4613(10) 0.5890(3) 0.208(4) Uani d . 1 1 . .
    O O10 0.4991(9) 0.3651(9) 0.6147(3) 0.211(4) Uani d . 1 1 . .
    O O11 0.7906(5) -0.0375(5) 0.32119(14) 0.1200(18) Uani d . 1 1 . .
    O O12 0.4698(7) 0.7458(6) 0.5318(2) 0.165(3) Uani d . 1 1 . .
    C C1 0.7506(6) 0.1683(6) 0.29287(18) 0.096(2) Uani d . 1 1 . .
    H H1 0.7903 0.1190 0.2771 0.115 Uiso calc R 1 1 . .
    C C2 0.8252(7) 0.2503(7) 0.3079(2) 0.108(2) Uani d . 1 1 . .
    H H2A 0.8824 0.2179 0.3219 0.130 Uiso calc R 1 1 . .
    H H2B 0.7883 0.2956 0.3257 0.130 Uiso calc R 1 1 . .
    C C3 0.8688(8) 0.3127(8) 0.2741(2) 0.123(3) Uani d . 1 1 . .
    H H3A 0.9118 0.2685 0.2579 0.147 Uiso calc R 1 1 . .
    H H3B 0.9131 0.3673 0.2841 0.147 Uiso calc R 1 1 . .
    C C4 0.7811(7) 0.3601(7) 0.2492(2) 0.114(2) Uani d . 1 1 . .
    H H4 0.7401 0.4065 0.2657 0.137 Uiso calc R 1 1 . .
    C C5 0.7082(7) 0.2711(6) 0.2358(2) 0.107(2) Uani d . 1 1 . .
    C C6 0.6055(7) 0.3084(7) 0.2192(2) 0.109(2) Uani d . 1 1 . .
    C C7 0.5380(8) 0.3880(7) 0.2384(2) 0.111(2) Uani d . 1 1 . .
    C C8 0.4334(8) 0.2488(7) 0.2691(3) 0.121(3) Uani d . 1 1 . .
    H H8A 0.4584 0.2379 0.2954 0.145 Uiso calc R 1 1 . .
    H H8B 0.4726 0.2036 0.2519 0.145 Uiso calc R 1 1 . .
    C C9 0.3176(9) 0.2224(8) 0.2668(3) 0.137(3) Uani d . 1 1 . .
    H H9A 0.2964 0.2194 0.2398 0.164 Uiso calc R 1 1 . .
    H H9B 0.3063 0.1548 0.2781 0.164 Uiso calc R 1 1 . .
    C C10 0.2502(8) 0.3001(8) 0.2878(3) 0.128(3) Uani d . 1 1 . .
    H H10A 0.1767 0.2815 0.2854 0.154 Uiso calc R 1 1 . .
    H H10B 0.2680 0.3014 0.3152 0.154 Uiso calc R 1 1 . .
    C C11 0.2686(8) 0.4013(8) 0.2705(3) 0.127(3) Uani d . 1 1 . .
    H H11A 0.2243 0.4512 0.2836 0.152 Uiso calc R 1 1 . .
    H H11B 0.2472 0.3990 0.2435 0.152 Uiso calc R 1 1 . .
    C C12 0.3817(7) 0.4388(6) 0.2724(2) 0.106(2) Uani d . 1 1 . .
    H H12 0.3872 0.4977 0.2547 0.127 Uiso calc R 1 1 . .
    C C13 0.4102(8) 0.4779(7) 0.3130(2) 0.107(2) Uani d . 1 1 . .
    C C14 0.5112(7) 0.4722(6) 0.36905(18) 0.104(2) Uani d . 1 1 . .
    H H14 0.4451 0.4926 0.3814 0.125 Uiso calc R 1 1 . .
    C C15 0.5559(7) 0.3802(6) 0.3899(2) 0.103(2) Uani d . 1 1 . .
    H H15A 0.5996 0.4044 0.4111 0.124 Uiso calc R 1 1 . .
    H H15B 0.6006 0.3427 0.3720 0.124 Uiso calc R 1 1 . .
    C C16 0.4750(8) 0.3069(7) 0.4061(2) 0.111(2) Uani d . 1 1 . .
    C C17 0.5093(7) 0.2379(7) 0.4392(2) 0.105(2) Uani d . 1 1 . .
    H H17 0.5812 0.2143 0.4343 0.126 Uiso calc R 1 1 . .
    C C18 0.5081(9) 0.3024(7) 0.4751(2) 0.123(3) Uani d . 1 1 . .
    H H18 0.4436 0.3318 0.4812 0.147 Uiso calc R 1 1 . .
    C C19 0.5808(9) 0.3229(9) 0.4984(2) 0.132(3) Uani d . 1 1 . .
    C C20 0.5758(11) 0.4023(11) 0.5306(3) 0.156(4) Uani d . 1 1 . .
    H H20 0.6226 0.4590 0.5233 0.187 Uiso calc R 1 1 . .
    C C21 0.6134(13) 0.3609(13) 0.5684(4) 0.174(5) Uani d . 1 1 . .
    H H21 0.6741 0.3159 0.5642 0.209 Uiso calc R 1 1 . .
    C C22 0.5386(12) 0.3100(15) 0.5872(3) 0.160(5) Uani d . 1 1 . .
    C C23 0.5082(11) 0.2036(13) 0.5795(3) 0.154(4) Uani d . 1 1 . .
    H H23 0.5294 0.1876 0.5528 0.185 Uiso calc R 1 1 . .
    C C24 0.5708(8) 0.1253(11) 0.6081(2) 0.146(4) Uani d . 1 1 . .
    H H24A 0.6394 0.1545 0.6134 0.176 Uiso calc R 1 1 . .
    H H24B 0.5333 0.1216 0.6325 0.176 Uiso calc R 1 1 . .
    C C25 0.5857(8) 0.0181(10) 0.5931(2) 0.135(3) Uani d . 1 1 . .
    H H25 0.5172 -0.0104 0.5859 0.161 Uiso calc R 1 1 . .
    C C26 0.6556(7) 0.0189(8) 0.55779(17) 0.119(3) Uani d . 1 1 . .
    H H26 0.7228 0.0451 0.5615 0.143 Uiso calc R 1 1 . .
    C C27 0.6341(7) -0.0126(8) 0.52235(18) 0.114(3) Uani d . 1 1 . .
    H H27 0.5712 -0.0480 0.5192 0.137 Uiso calc R 1 1 . .
    C C28 0.6956(6) 0.0011(6) 0.48806(16) 0.0928(18) Uani d . 1 1 . .
    H H28 0.7634 0.0263 0.4913 0.111 Uiso calc R 1 1 . .
    C C29 0.6651(6) -0.0188(6) 0.45253(16) 0.0949(19) Uani d . 1 1 . .
    H H29 0.6012 -0.0526 0.4499 0.114 Uiso calc R 1 1 . .
    C C30 0.7184(6) 0.0054(6) 0.41760(17) 0.0950(19) Uani d . 1 1 . .
    H H30 0.7827 0.0380 0.4212 0.114 Uiso calc R 1 1 . .
    C C31 0.6929(6) -0.0101(5) 0.38036(16) 0.0889(18) Uani d . 1 1 . .
    C C32 0.7555(6) 0.0366(6) 0.34803(16) 0.094(2) Uani d . 1 1 . .
    H H32 0.8161 0.0728 0.3590 0.113 Uiso calc R 1 1 . .
    C C33 0.6918(6) 0.1111(6) 0.32327(17) 0.095(2) Uani d . 1 1 . .
    H H33A 0.6361 0.0727 0.3107 0.114 Uiso calc R 1 1 . .
    H H33B 0.6590 0.1609 0.3404 0.114 Uiso calc R 1 1 . .
    C C34 0.8238(9) 0.4220(8) 0.2155(3) 0.144(3) Uani d . 1 1 . .
    H H34A 0.7669 0.4546 0.2020 0.216 Uiso calc R 1 1 . .
    H H34B 0.8606 0.3771 0.1980 0.216 Uiso calc R 1 1 . .
    H H34C 0.8711 0.4737 0.2251 0.216 Uiso calc R 1 1 . .
    C C35 0.6878(8) 0.5458(8) 0.3477(3) 0.135(3) Uani d . 1 1 . .
    H H35A 0.6766 0.5217 0.3217 0.203 Uiso calc R 1 1 . .
    H H35B 0.7258 0.4947 0.3621 0.203 Uiso calc R 1 1 . .
    H H35C 0.7275 0.6086 0.3471 0.203 Uiso calc R 1 1 . .
    C C36 0.5840(7) 0.5650(7) 0.3669(2) 0.110(2) Uani d . 1 1 . .
    H H36 0.5479 0.6171 0.3512 0.132 Uiso calc R 1 1 . .
    C C37 0.6006(8) 0.6127(7) 0.4078(2) 0.115(3) Uani d . 1 1 . .
    H H37A 0.6467 0.5676 0.4224 0.138 Uiso calc R 1 1 . .
    H H37B 0.6366 0.6779 0.4047 0.138 Uiso calc R 1 1 . .
    C C38 0.5016(9) 0.6314(7) 0.4321(2) 0.121(3) Uani d . 1 1 . .
    H H38 0.4696 0.5642 0.4374 0.145 Uiso calc R 1 1 . .
    C C39 0.5282(9) 0.6808(7) 0.4709(2) 0.129(3) Uani d . 1 1 . .
    H H39A 0.5776 0.6372 0.4846 0.155 Uiso calc R 1 1 . .
    H H39B 0.5620 0.7466 0.4662 0.155 Uiso calc R 1 1 . .
    C C40 0.4340(11) 0.6975(9) 0.4960(3) 0.142(4) Uani d . 1 1 . .
    H H40 0.4055 0.6297 0.5027 0.170 Uiso calc R 1 1 . .
    C C41 0.3477(11) 0.7584(9) 0.4768(3) 0.142(3) Uani d . 1 1 . .
    H H41 0.2846 0.7570 0.4930 0.170 Uiso calc R 1 1 . .
    C C42 0.3241(10) 0.7134(9) 0.4374(3) 0.147(4) Uani d . 1 1 . .
    H H42A 0.2756 0.7587 0.4240 0.176 Uiso calc R 1 1 . .
    H H42B 0.2893 0.6476 0.4409 0.176 Uiso calc R 1 1 . .
    C C43 0.4199(8) 0.6975(8) 0.4120(3) 0.129(3) Uani d . 1 1 . .
    H H43A 0.3989 0.6646 0.3879 0.155 Uiso calc R 1 1 . .
    H H43B 0.4503 0.7638 0.4056 0.155 Uiso calc R 1 1 . .
    C C44 0.4192(14) 0.7247(13) 0.5642(4) 0.213(7) Uani d . 1 1 . .
    H H44A 0.4238 0.6523 0.5695 0.320 Uiso calc R 1 1 . .
    H H44B 0.3469 0.7441 0.5615 0.320 Uiso calc R 1 1 . .
    H H44C 0.4501 0.7625 0.5853 0.320 Uiso calc R 1 1 . .
    C C45 0.4390(10) 0.1460(9) 0.4428(3) 0.153(4) Uani d . 1 1 . .
    H H45A 0.3671 0.1680 0.4425 0.230 Uiso calc R 1 1 . .
    H H45B 0.4534 0.1111 0.4669 0.230 Uiso calc R 1 1 . .
    H H45C 0.4514 0.1000 0.4215 0.230 Uiso calc R 1 1 . .
    C C46 0.6913(8) 0.2799(10) 0.4921(3) 0.144(4) Uani d . 1 1 . .
    H H46A 0.6957 0.2491 0.4668 0.217 Uiso calc R 1 1 . .
    H H46B 0.7060 0.2288 0.5116 0.217 Uiso calc R 1 1 . .
    H H46C 0.7415 0.3348 0.4941 0.217 Uiso calc R 1 1 . .
    C C47 0.7008(16) 0.4346(18) 0.6248(5) 0.253(9) Uani d . 1 1 . .
    H H47A 0.7625 0.3950 0.6191 0.380 Uiso calc R 1 1 . .
    H H47B 0.6544 0.3947 0.6408 0.380 Uiso calc R 1 1 . .
    H H47C 0.7204 0.4964 0.6383 0.380 Uiso calc R 1 1 . .
    C C48 0.3956(11) 0.1988(15) 0.5810(4) 0.201(7) Uani d . 1 1 . .
    H H48A 0.3671 0.2665 0.5773 0.302 Uiso calc R 1 1 . .
    H H48B 0.3740 0.1726 0.6058 0.302 Uiso calc R 1 1 . .
    H H48C 0.3705 0.1540 0.5608 0.302 Uiso calc R 1 1 . .
    C C49 0.6345(11) -0.0495(11) 0.6259(2) 0.182(5) Uani d . 1 1 . .
    H H49A 0.6960 -0.0162 0.6360 0.273 Uiso calc R 1 1 . .
    H H49B 0.6533 -0.1156 0.6155 0.273 Uiso calc R 1 1 . .
    H H49C 0.5842 -0.0584 0.6464 0.273 Uiso calc R 1 1 . .
    C C50 0.5983(9) -0.0713(8) 0.3692(3) 0.141(3) Uani d . 1 1 . .
    H H50A 0.5447 -0.0257 0.3598 0.212 Uiso calc R 1 1 . .
    H H50B 0.5727 -0.1081 0.3914 0.212 Uiso calc R 1 1 . .
    H H50C 0.6167 -0.1194 0.3491 0.212 Uiso calc R 1 1 . .
    C C51 0.8704(10) -0.1028(10) 0.3372(3) 0.156(4) Uani d . 1 1 . .
    H H51A 0.8383 -0.1566 0.3522 0.234 Uiso calc R 1 1 . .
    H H51B 0.9158 -0.0629 0.3536 0.234 Uiso calc R 1 1 . .
    H H51C 0.9106 -0.1327 0.3165 0.234 Uiso calc R 1 1 . .
loop_
    _atom_site_aniso_label
    _atom_site_aniso_U_11
    _atom_site_aniso_U_22
    _atom_site_aniso_U_33
    _atom_site_aniso_U_12
    _atom_site_aniso_U_13
    _atom_site_aniso_U_23
    N1 0.139(5) 0.095(4) 0.074(3) 0.007(4) -0.010(4) 0.005(3)
    N2 0.201(9) 0.128(7) 0.122(6) -0.035(6) 0.035(6) -0.033(5)
    N3 0.210(10) 0.159(10) 0.147(8) -0.041(8) 0.026(8) -0.026(7)
    N4 0.259(14) 0.186(12) 0.207(12) -0.014(11) 0.038(11) -0.038(10)
    O1 0.121(3) 0.106(3) 0.071(2) -0.003(3) -0.005(2) 0.015(2)
    O2 0.144(4) 0.114(4) 0.083(3) 0.011(3) 0.019(3) -0.010(3)
    O3 0.198(6) 0.152(5) 0.085(3) 0.055(5) -0.035(4) -0.020(3)
    O4 0.169(5) 0.101(4) 0.127(4) -0.002(4) 0.020(4) 0.015(3)
    O5 0.134(4) 0.105(3) 0.070(2) 0.011(3) -0.005(3) 0.003(2)
    O6 0.153(5) 0.132(5) 0.101(3) 0.030(4) -0.012(3) -0.002(3)
    O7 0.142(5) 0.137(5) 0.129(4) -0.003(4) -0.034(4) 0.032(4)
    O8 0.206(7) 0.186(7) 0.110(4) 0.065(6) 0.014(4) 0.000(4)
    O9 0.243(9) 0.250(11) 0.133(6) 0.021(9) -0.008(6) -0.015(7)
    O10 0.242(9) 0.236(10) 0.154(7) 0.044(9) 0.024(7) -0.024(7)
    O11 0.158(5) 0.117(4) 0.085(3) 0.026(4) -0.017(3) -0.004(3)
    O12 0.235(8) 0.137(5) 0.124(5) -0.043(6) 0.032(5) -0.022(4)
    C1 0.129(5) 0.096(5) 0.062(3) -0.004(4) -0.001(4) 0.008(3)
    C2 0.133(6) 0.115(5) 0.077(4) 0.000(5) -0.011(4) 0.001(4)
    C3 0.148(7) 0.122(6) 0.098(5) -0.023(6) -0.008(5) 0.005(5)
    C4 0.151(7) 0.113(6) 0.077(4) -0.010(5) 0.009(4) 0.013(4)
    C5 0.136(6) 0.107(5) 0.076(4) 0.006(5) -0.006(4) 0.012(4)
    C6 0.142(7) 0.109(5) 0.076(4) 0.002(5) -0.010(4) 0.010(4)
    C7 0.146(7) 0.104(6) 0.084(4) 0.002(6) -0.006(5) 0.003(4)
    C8 0.147(8) 0.111(6) 0.105(5) 0.004(6) -0.015(5) 0.005(5)
    C9 0.160(9) 0.118(7) 0.132(7) 0.006(7) -0.012(6) 0.007(6)
    C10 0.144(7) 0.130(7) 0.110(5) -0.002(6) -0.001(5) 0.001(6)
    C11 0.155(8) 0.129(7) 0.097(5) 0.007(6) -0.017(5) 0.001(5)
    C12 0.138(7) 0.098(5) 0.082(4) 0.012(5) -0.005(4) 0.011(4)
    C13 0.136(7) 0.106(6) 0.079(4) 0.007(5) 0.000(5) 0.001(4)
    C14 0.139(6) 0.106(5) 0.068(3) -0.001(5) 0.002(4) -0.010(3)
    C15 0.130(6) 0.109(5) 0.071(4) -0.004(5) -0.002(4) 0.002(4)
    C16 0.133(7) 0.125(6) 0.075(4) 0.015(6) -0.013(4) 0.001(4)
    C17 0.118(5) 0.111(5) 0.085(4) 0.009(5) 0.001(4) 0.013(4)
    C18 0.147(7) 0.141(7) 0.079(4) 0.034(6) 0.010(5) 0.019(5)
    C19 0.156(8) 0.167(9) 0.074(4) 0.028(7) 0.006(5) 0.002(5)
    C20 0.185(10) 0.195(11) 0.088(5) 0.028(9) -0.001(6) -0.003(6)
    C21 0.201(13) 0.205(14) 0.116(8) 0.032(11) 0.001(9) -0.005(9)
    C22 0.170(11) 0.216(14) 0.094(6) 0.044(11) 0.026(7) 0.004(8)
    C23 0.166(11) 0.211(13) 0.085(5) 0.037(10) 0.012(6) 0.011(7)
    C24 0.153(8) 0.210(12) 0.077(4) 0.048(8) 0.013(5) 0.023(6)
    C25 0.138(7) 0.200(11) 0.065(4) 0.020(7) -0.002(4) 0.028(5)
    C26 0.123(5) 0.178(8) 0.057(3) 0.028(6) 0.014(3) 0.027(4)
    C27 0.125(5) 0.152(7) 0.066(4) 0.028(6) -0.001(4) 0.017(4)
    C28 0.105(4) 0.117(5) 0.056(3) 0.015(4) 0.000(3) 0.004(3)
    C29 0.116(5) 0.110(5) 0.059(3) 0.008(4) 0.004(3) 0.016(3)
    C30 0.117(5) 0.101(5) 0.067(3) 0.010(4) -0.004(3) -0.003(3)
    C31 0.122(5) 0.084(4) 0.061(3) -0.009(4) -0.015(3) 0.012(3)
    C32 0.125(5) 0.100(5) 0.056(3) 0.002(4) -0.012(3) -0.013(3)
    C33 0.126(5) 0.100(5) 0.060(3) 0.004(4) 0.001(3) 0.009(3)
    C34 0.182(9) 0.135(7) 0.114(6) -0.010(7) 0.021(6) 0.027(6)
    C35 0.165(8) 0.130(7) 0.110(6) -0.030(7) 0.037(6) -0.016(5)
    C36 0.145(7) 0.107(5) 0.078(4) -0.006(5) -0.002(4) -0.008(4)
    C37 0.157(7) 0.099(5) 0.089(4) -0.014(5) -0.007(5) -0.012(4)
    C38 0.174(8) 0.106(5) 0.083(4) -0.027(6) 0.004(5) -0.004(4)
    C39 0.183(9) 0.111(6) 0.093(5) -0.021(6) 0.009(6) -0.009(5)
    C40 0.197(10) 0.122(7) 0.106(6) -0.039(8) 0.009(7) -0.022(6)
    C41 0.186(10) 0.121(7) 0.118(7) -0.035(8) 0.032(7) -0.014(6)
    C42 0.184(10) 0.135(8) 0.122(7) -0.028(7) 0.023(7) -0.008(6)
    C43 0.170(8) 0.117(6) 0.099(5) -0.021(6) 0.017(6) -0.014(5)
    C44 0.293(19) 0.190(13) 0.157(11) -0.049(14) 0.051(12) -0.019(10)
    C45 0.176(9) 0.142(8) 0.142(8) 0.019(8) 0.011(7) 0.032(7)
    C46 0.135(7) 0.182(11) 0.116(6) 0.003(7) 0.000(6) -0.014(7)
    C47 0.283(19) 0.31(2) 0.168(12) 0.026(19) -0.023(14) -0.055(15)
    C48 0.162(11) 0.30(2) 0.138(9) 0.016(12) -0.015(8) 0.038(11)
    C49 0.236(12) 0.235(14) 0.075(4) 0.027(11) 0.015(6) 0.051(7)
    C50 0.182(9) 0.141(8) 0.101(5) -0.051(7) -0.017(6) 0.025(5)
    C51 0.184(10) 0.162(9) 0.121(7) 0.037(9) -0.013(7) -0.010(7)
_geom_special_details
;
All e.s.d.'s (except the e.s.d. in the dihedral angle between two l.s. planes)
are estimated using the full covariance matrix. The cell e.s.d.'s are taken
into account individually in the estimation of e.s.d.'s in distances, angles
and torsion angles; correlations between e.s.d.'s in cell parameters are only
used when they are defined by crystal symmetry. An approximate (isotropic)
treatment of cell e.s.d.'s is used for estimating e.s.d.'s involving l.s.
planes.
;
loop_
    _geom_bond_atom_site_label_1
    _geom_bond_atom_site_label_2
    _geom_bond_site_symmetry_2
    _geom_bond_distance
    _geom_bond_publ_flag
    N1 C7 . 1.332(11) ?
    N1 C12 . 1.465(10) ?
    N1 C8 . 1.502(11) ?
    N2 N3 . 1.081(13) ?
    N2 C41 . 1.485(14) ?
    N3 N4 . 1.162(15) ?
    O1 C5 . 1.424(9) ?
    O1 C1 . 1.463(9) ?
    O2 C5 . 1.387(9) ?
    O2 H2 . 0.8200 ?
    O3 C6 . 1.226(9) ?
    O4 C7 . 1.213(10) ?
    O5 C13 . 1.293(10) ?
    O5 C14 . 1.484(8) ?
    O6 C13 . 1.189(9) ?
    O7 C16 . 1.224(10) ?
    O8 C20 . 1.447(14) ?
    O8 H8 . 0.8200 ?
    O9 C47 . 1.442(19) ?
    O9 C21 . 1.550(18) ?
    O10 C22 . 1.287(15) ?
    O11 C32 . 1.406(8) ?
    O11 C51 . 1.435(12) ?
    O12 C44 . 1.317(14) ?
    O12 C40 . 1.456(11) ?
    C1 C33 . 1.485(9) ?
    C1 C2 . 1.517(11) ?
    C1 H1 . 0.9800 ?
    C2 C3 . 1.523(11) ?
    C2 H2A . 0.9700 ?
    C2 H2B . 0.9700 ?
    C3 C4 . 1.536(12) ?
    C3 H3A . 0.9700 ?
    C3 H3B . 0.9700 ?
    C4 C34 . 1.512(11) ?
    C4 C5 . 1.552(12) ?
    C4 H4 . 0.9800 ?
    C5 C6 . 1.508(12) ?
    C6 C7 . 1.498(12) ?
    C8 C9 . 1.517(14) ?
    C8 H8A . 0.9700 ?
    C8 H8B . 0.9700 ?
    C9 C10 . 1.509(14) ?
    C9 H9A . 0.9700 ?
    C9 H9B . 0.9700 ?
    C10 C11 . 1.463(14) ?
    C10 H10A . 0.9700 ?
    C10 H10B . 0.9700 ?
    C11 C12 . 1.523(13) ?
    C11 H11A . 0.9700 ?
    C11 H11B . 0.9700 ?
    C12 C13 . 1.530(10) ?
    C12 H12 . 0.9800 ?
    C14 C15 . 1.505(11) ?
    C14 C36 . 1.523(11) ?
    C14 H14 . 0.9800 ?
    C15 C16 . 1.511(12) ?
    C15 H15A . 0.9700 ?
    C15 H15B . 0.9700 ?
    C16 C17 . 1.513(11) ?
    C17 C18 . 1.493(12) ?
    C17 C45 . 1.497(14) ?
    C17 H17 . 0.9800 ?
    C18 C19 . 1.252(13) ?
    C18 H18 . 0.9300 ?
    C19 C20 . 1.515(15) ?
    C19 C46 . 1.530(14) ?
    C20 C21 . 1.486(16) ?
    C20 H20 . 0.9800 ?
    C21 C22 . 1.330(19) ?
    C21 H21 . 0.9800 ?
    C22 C23 . 1.459(19) ?
    C23 C48 . 1.437(17) ?
    C23 C24 . 1.623(15) ?
    C23 H23 . 0.9800 ?
    C24 C25 . 1.496(15) ?
    C24 H24A . 0.9700 ?
    C24 H24B . 0.9700 ?
    C25 C26 . 1.507(11) ?
    C25 C49 . 1.559(13) ?
    C25 H25 . 0.9800 ?
    C26 C27 . 1.315(10) ?
    C26 H26 . 0.9300 ?
    C27 C28 . 1.428(10) ?
    C27 H27 . 0.9300 ?
    C28 C29 . 1.308(9) ?
    C28 H28 . 0.9300 ?
    C29 C30 . 1.416(9) ?
    C29 H29 . 0.9300 ?
    C30 C31 . 1.337(8) ?
    C30 H30 . 0.9300 ?
    C31 C50 . 1.495(11) ?
    C31 C32 . 1.497(9) ?
    C32 C33 . 1.523(10) ?
    C32 H32 . 0.9800 ?
    C33 H33A . 0.9700 ?
    C33 H33B . 0.9700 ?
    C34 H34A . 0.9600 ?
    C34 H34B . 0.9600 ?
    C34 H34C . 0.9600 ?
    C35 C36 . 1.499(12) ?
    C35 H35A . 0.9600 ?
    C35 H35B . 0.9600 ?
    C35 H35C . 0.9600 ?
    C36 C37 . 1.553(10) ?
    C36 H36 . 0.9800 ?
    C37 C38 . 1.532(13) ?
    C37 H37A . 0.9700 ?
    C37 H37B . 0.9700 ?
    C38 C43 . 1.517(13) ?
    C38 C39 . 1.520(11) ?
    C38 H38 . 0.9800 ?
    C39 C40 . 1.494(15) ?
    C39 H39A . 0.9700 ?
    C39 H39B . 0.9700 ?
    C40 C41 . 1.507(16) ?
    C40 H40 . 0.9800 ?
    C41 C42 . 1.507(13) ?
    C41 H41 . 0.9800 ?
    C42 C43 . 1.517(14) ?
    C42 H42A . 0.9700 ?
    C42 H42B . 0.9700 ?
    C43 H43A . 0.9700 ?
    C43 H43B . 0.9700 ?
    C44 H44A . 0.9600 ?
    C44 H44B . 0.9600 ?
    C44 H44C . 0.9600 ?
    C45 H45A . 0.9600 ?
    C45 H45B . 0.9600 ?
    C45 H45C . 0.9600 ?
    C46 H46A . 0.9600 ?
    C46 H46B . 0.9600 ?
    C46 H46C . 0.9600 ?
    C47 H47A . 0.9600 ?
    C47 H47B . 0.9600 ?
    C47 H47C . 0.9600 ?
    C48 H48A . 0.9600 ?
    C48 H48B . 0.9600 ?
    C48 H48C . 0.9600 ?
    C49 H49A . 0.9600 ?
    C49 H49B . 0.9600 ?
    C49 H49C . 0.9600 ?
    C50 H50A . 0.9600 ?
    C50 H50B . 0.9600 ?
    C50 H50C . 0.9600 ?
    C51 H51A . 0.9600 ?
    C51 H51B . 0.9600 ?
    C51 H51C . 0.9600 ?
loop_
    _geom_angle_atom_site_label_1
    _geom_angle_atom_site_label_2
    _geom_angle_atom_site_label_3
    _geom_angle_site_symmetry_1
    _geom_angle_site_symmetry_3
    _geom_angle
    _geom_angle_publ_flag
    C7 N1 C12 . . 118.4(7) ?
    C7 N1 C8 . . 122.1(7) ?
    C12 N1 C8 . . 119.0(7) ?
    N3 N2 C41 . . 111.1(10) ?
    N2 N3 N4 . . 174.1(18) ?
    C5 O1 C1 . . 115.0(6) ?
    C5 O2 H2 . . 109.5 ?
    C13 O5 C14 . . 113.1(6) ?
    C20 O8 H8 . . 109.5 ?
    C47 O9 C21 . . 108.8(13) ?
    C32 O11 C51 . . 112.2(6) ?
    C44 O12 C40 . . 118.3(10) ?
    O1 C1 C33 . . 105.0(6) ?
    O1 C1 C2 . . 109.9(6) ?
    C33 C1 C2 . . 115.3(6) ?
    O1 C1 H1 . . 108.9 ?
    C33 C1 H1 . . 108.9 ?
    C2 C1 H1 . . 108.9 ?
    C1 C2 C3 . . 110.0(6) ?
    C1 C2 H2A . . 109.7 ?
    C3 C2 H2A . . 109.7 ?
    C1 C2 H2B . . 109.7 ?
    C3 C2 H2B . . 109.7 ?
    H2A C2 H2B . . 108.2 ?
    C2 C3 C4 . . 111.9(7) ?
    C2 C3 H3A . . 109.2 ?
    C4 C3 H3A . . 109.2 ?
    C2 C3 H3B . . 109.2 ?
    C4 C3 H3B . . 109.2 ?
    H3A C3 H3B . . 107.9 ?
    C34 C4 C3 . . 112.2(8) ?
    C34 C4 C5 . . 112.6(7) ?
    C3 C4 C5 . . 107.6(7) ?
    C34 C4 H4 . . 108.1 ?
    C3 C4 H4 . . 108.1 ?
    C5 C4 H4 . . 108.1 ?
    O2 C5 O1 . . 112.6(6) ?
    O2 C5 C6 . . 112.5(6) ?
    O1 C5 C6 . . 99.3(6) ?
    O2 C5 C4 . . 108.7(7) ?
    O1 C5 C4 . . 110.2(6) ?
    C6 C5 C4 . . 113.2(7) ?
    O3 C6 C7 . . 116.6(8) ?
    O3 C6 C5 . . 119.6(8) ?
    C7 C6 C5 . . 123.6(7) ?
    O4 C7 N1 . . 122.8(9) ?
    O4 C7 C6 . . 117.4(9) ?
    N1 C7 C6 . . 119.6(8) ?
    N1 C8 C9 . . 110.9(8) ?
    N1 C8 H8A . . 109.5 ?
    C9 C8 H8A . . 109.5 ?
    N1 C8 H8B . . 109.5 ?
    C9 C8 H8B . . 109.5 ?
    H8A C8 H8B . . 108.1 ?
    C10 C9 C8 . . 112.3(9) ?
    C10 C9 H9A . . 109.1 ?
    C8 C9 H9A . . 109.1 ?
    C10 C9 H9B . . 109.1 ?
    C8 C9 H9B . . 109.1 ?
    H9A C9 H9B . . 107.9 ?
    C11 C10 C9 . . 108.3(8) ?
    C11 C10 H10A . . 110.0 ?
    C9 C10 H10A . . 110.0 ?
    C11 C10 H10B . . 110.0 ?
    C9 C10 H10B . . 110.0 ?
    H10A C10 H10B . . 108.4 ?
    C10 C11 C12 . . 115.0(8) ?
    C10 C11 H11A . . 108.5 ?
    C12 C11 H11A . . 108.5 ?
    C10 C11 H11B . . 108.5 ?
    C12 C11 H11B . . 108.5 ?
    H11A C11 H11B . . 107.5 ?
    N1 C12 C11 . . 109.8(7) ?
    N1 C12 C13 . . 114.1(7) ?
    C11 C12 C13 . . 111.7(7) ?
    N1 C12 H12 . . 106.9 ?
    C11 C12 H12 . . 106.9 ?
    C13 C12 H12 . . 106.9 ?
    O6 C13 O5 . . 127.6(7) ?
    O6 C13 C12 . . 116.7(8) ?
    O5 C13 C12 . . 115.7(8) ?
    O5 C14 C15 . . 103.9(6) ?
    O5 C14 C36 . . 109.8(6) ?
    C15 C14 C36 . . 114.8(7) ?
    O5 C14 H14 . . 109.4 ?
    C15 C14 H14 . . 109.4 ?
    C36 C14 H14 . . 109.4 ?
    C14 C15 C16 . . 114.7(7) ?
    C14 C15 H15A . . 108.6 ?
    C16 C15 H15A . . 108.6 ?
    C14 C15 H15B . . 108.6 ?
    C16 C15 H15B . . 108.6 ?
    H15A C15 H15B . . 107.6 ?
    O7 C16 C15 . . 119.9(8) ?
    O7 C16 C17 . . 123.0(9) ?
    C15 C16 C17 . . 117.0(8) ?
    C18 C17 C45 . . 111.8(7) ?
    C18 C17 C16 . . 106.7(7) ?
    C45 C17 C16 . . 111.2(8) ?
    C18 C17 H17 . . 109.0 ?
    C45 C17 H17 . . 109.0 ?
    C16 C17 H17 . . 109.0 ?
    C19 C18 C17 . . 129.8(9) ?
    C19 C18 H18 . . 115.1 ?
    C17 C18 H18 . . 115.1 ?
    C18 C19 C20 . . 125.5(10) ?
    C18 C19 C46 . . 120.9(9) ?
    C20 C19 C46 . . 112.9(10) ?
    O8 C20 C21 . . 114.5(10) ?
    O8 C20 C19 . . 107.4(9) ?
    C21 C20 C19 . . 112.3(11) ?
    O8 C20 H20 . . 107.4 ?
    C21 C20 H20 . . 107.4 ?
    C19 C20 H20 . . 107.4 ?
    C22 C21 C20 . . 112.1(13) ?
    C22 C21 O9 . . 113.6(13) ?
    C20 C21 O9 . . 101.0(12) ?
    C22 C21 H21 . . 110.0 ?
    C20 C21 H21 . . 110.0 ?
    O9 C21 H21 . . 110.0 ?
    O10 C22 C21 . . 111.2(17) ?
    O10 C22 C23 . . 123.8(14) ?
    C21 C22 C23 . . 124.9(13) ?
    C48 C23 C22 . . 107.4(14) ?
    C48 C23 C24 . . 116.3(12) ?
    C22 C23 C24 . . 110.6(11) ?
    C48 C23 H23 . . 107.4 ?
    C22 C23 H23 . . 107.4 ?
    C24 C23 H23 . . 107.4 ?
    C25 C24 C23 . . 115.9(9) ?
    C25 C24 H24A . . 108.3 ?
    C23 C24 H24A . . 108.3 ?
    C25 C24 H24B . . 108.3 ?
    C23 C24 H24B . . 108.3 ?
    H24A C24 H24B . . 107.4 ?
    C24 C25 C26 . . 110.2(9) ?
    C24 C25 C49 . . 109.0(8) ?
    C26 C25 C49 . . 110.6(9) ?
    C24 C25 H25 . . 109.0 ?
    C26 C25 H25 . . 109.0 ?
    C49 C25 H25 . . 109.0 ?
    C27 C26 C25 . . 128.5(9) ?
    C27 C26 H26 . . 115.7 ?
    C25 C26 H26 . . 115.7 ?
    C26 C27 C28 . . 127.8(9) ?
    C26 C27 H27 . . 116.1 ?
    C28 C27 H27 . . 116.1 ?
    C29 C28 C27 . . 125.7(7) ?
    C29 C28 H28 . . 117.1 ?
    C27 C28 H28 . . 117.1 ?
    C28 C29 C30 . . 127.3(7) ?
    C28 C29 H29 . . 116.3 ?
    C30 C29 H29 . . 116.3 ?
    C31 C30 C29 . . 131.6(7) ?
    C31 C30 H30 . . 114.2 ?
    C29 C30 H30 . . 114.2 ?
    C30 C31 C50 . . 121.5(7) ?
    C30 C31 C32 . . 121.4(7) ?
    C50 C31 C32 . . 117.0(6) ?
    O11 C32 C31 . . 112.3(6) ?
    O11 C32 C33 . . 103.7(5) ?
    C31 C32 C33 . . 112.9(6) ?
    O11 C32 H32 . . 109.2 ?
    C31 C32 H32 . . 109.2 ?
    C33 C32 H32 . . 109.2 ?
    C1 C33 C32 . . 116.3(6) ?
    C1 C33 H33A . . 108.2 ?
    C32 C33 H33A . . 108.2 ?
    C1 C33 H33B . . 108.2 ?
    C32 C33 H33B . . 108.2 ?
    H33A C33 H33B . . 107.4 ?
    C4 C34 H34A . . 109.5 ?
    C4 C34 H34B . . 109.5 ?
    H34A C34 H34B . . 109.5 ?
    C4 C34 H34C . . 109.5 ?
    H34A C34 H34C . . 109.5 ?
    H34B C34 H34C . . 109.5 ?
    C36 C35 H35A . . 109.5 ?
    C36 C35 H35B . . 109.5 ?
    H35A C35 H35B . . 109.5 ?
    C36 C35 H35C . . 109.5 ?
    H35A C35 H35C . . 109.5 ?
    H35B C35 H35C . . 109.5 ?
    C35 C36 C14 . . 115.3(7) ?
    C35 C36 C37 . . 110.2(7) ?
    C14 C36 C37 . . 110.7(6) ?
    C35 C36 H36 . . 106.7 ?
    C14 C36 H36 . . 106.7 ?
    C37 C36 H36 . . 106.7 ?
    C38 C37 C36 . . 116.4(7) ?
    C38 C37 H37A . . 108.2 ?
    C36 C37 H37A . . 108.2 ?
    C38 C37 H37B . . 108.2 ?
    C36 C37 H37B . . 108.2 ?
    H37A C37 H37B . . 107.3 ?
    C43 C38 C39 . . 108.4(8) ?
    C43 C38 C37 . . 114.0(7) ?
    C39 C38 C37 . . 111.2(8) ?
    C43 C38 H38 . . 107.7 ?
    C39 C38 H38 . . 107.7 ?
    C37 C38 H38 . . 107.7 ?
    C40 C39 C38 . . 112.9(9) ?
    C40 C39 H39A . . 109.0 ?
    C38 C39 H39A . . 109.0 ?
    C40 C39 H39B . . 109.0 ?
    C38 C39 H39B . . 109.0 ?
    H39A C39 H39B . . 107.8 ?
    O12 C40 C39 . . 107.4(9) ?
    O12 C40 C41 . . 111.9(10) ?
    C39 C40 C41 . . 114.2(9) ?
    O12 C40 H40 . . 107.7 ?
    C39 C40 H40 . . 107.7 ?
    C41 C40 H40 . . 107.7 ?
    N2 C41 C42 . . 106.0(9) ?
    N2 C41 C40 . . 111.4(10) ?
    C42 C41 C40 . . 109.6(10) ?
    N2 C41 H41 . . 109.9 ?
    C42 C41 H41 . . 109.9 ?
    C40 C41 H41 . . 109.9 ?
    C41 C42 C43 . . 114.3(10) ?
    C41 C42 H42A . . 108.7 ?
    C43 C42 H42A . . 108.7 ?
    C41 C42 H42B . . 108.7 ?
    C43 C42 H42B . . 108.7 ?
    H42A C42 H42B . . 107.6 ?
    C38 C43 C42 . . 111.5(8) ?
    C38 C43 H43A . . 109.3 ?
    C42 C43 H43A . . 109.3 ?
    C38 C43 H43B . . 109.3 ?
    C42 C43 H43B . . 109.3 ?
    H43A C43 H43B . . 108.0 ?
    O12 C44 H44A . . 109.5 ?
    O12 C44 H44B . . 109.5 ?
    H44A C44 H44B . . 109.5 ?
    O12 C44 H44C . . 109.5 ?
    H44A C44 H44C . . 109.5 ?
    H44B C44 H44C . . 109.5 ?
    C17 C45 H45A . . 109.5 ?
    C17 C45 H45B . . 109.5 ?
    H45A C45 H45B . . 109.5 ?
    C17 C45 H45C . . 109.5 ?
    H45A C45 H45C . . 109.5 ?
    H45B C45 H45C . . 109.5 ?
    C19 C46 H46A . . 109.5 ?
    C19 C46 H46B . . 109.5 ?
    H46A C46 H46B . . 109.5 ?
    C19 C46 H46C . . 109.5 ?
    H46A C46 H46C . . 109.5 ?
    H46B C46 H46C . . 109.5 ?
    O9 C47 H47A . . 109.5 ?
    O9 C47 H47B . . 109.5 ?
    H47A C47 H47B . . 109.5 ?
    O9 C47 H47C . . 109.5 ?
    H47A C47 H47C . . 109.5 ?
    H47B C47 H47C . . 109.5 ?
    C23 C48 H48A . . 109.5 ?
    C23 C48 H48B . . 109.5 ?
    H48A C48 H48B . . 109.5 ?
    C23 C48 H48C . . 109.5 ?
    H48A C48 H48C . . 109.5 ?
    H48B C48 H48C . . 109.5 ?
    C25 C49 H49A . . 109.5 ?
    C25 C49 H49B . . 109.5 ?
    H49A C49 H49B . . 109.5 ?
    C25 C49 H49C . . 109.5 ?
    H49A C49 H49C . . 109.5 ?
    H49B C49 H49C . . 109.5 ?
    C31 C50 H50A . . 109.5 ?
    C31 C50 H50B . . 109.5 ?
    H50A C50 H50B . . 109.5 ?
    C31 C50 H50C . . 109.5 ?
    H50A C50 H50C . . 109.5 ?
    H50B C50 H50C . . 109.5 ?
    O11 C51 H51A . . 109.5 ?
    O11 C51 H51B . . 109.5 ?
    H51A C51 H51B . . 109.5 ?
    O11 C51 H51C . . 109.5 ?
    H51A C51 H51C . . 109.5 ?
    H51B C51 H51C . . 109.5 ?
loop_
    _geom_torsion_atom_site_label_1
    _geom_torsion_atom_site_label_2
    _geom_torsion_atom_site_label_3
    _geom_torsion_atom_site_label_4
    _geom_torsion_site_symmetry_1
    _geom_torsion_site_symmetry_2
    _geom_torsion_site_symmetry_3
    _geom_torsion_site_symmetry_4
    _geom_torsion
    _geom_torsion_publ_flag
    C5 O1 C1 C33 . . . . -176.8(6) ?
    C5 O1 C1 C2 . . . . 58.7(7) ?
    O1 C1 C2 C3 . . . . -54.0(8) ?
    C33 C1 C2 C3 . . . . -172.3(7) ?
    C1 C2 C3 C4 . . . . 55.6(10) ?
    C2 C3 C4 C34 . . . . -179.9(8) ?
    C2 C3 C4 C5 . . . . -55.5(9) ?
    C1 O1 C5 O2 . . . . 61.5(8) ?
    C1 O1 C5 C6 . . . . -179.2(6) ?
    C1 O1 C5 C4 . . . . -60.1(8) ?
    C34 C4 C5 O2 . . . . 56.4(9) ?
    C3 C4 C5 O2 . . . . -67.8(7) ?
    C34 C4 C5 O1 . . . . -179.6(8) ?
    C3 C4 C5 O1 . . . . 56.2(9) ?
    C34 C4 C5 C6 . . . . -69.4(10) ?
    C3 C4 C5 C6 . . . . 166.4(6) ?
    O2 C5 C6 O3 . . . . 3.6(11) ?
    O1 C5 C6 O3 . . . . -115.7(8) ?
    C4 C5 C6 O3 . . . . 127.4(8) ?
    O2 C5 C6 C7 . . . . -171.2(8) ?
    O1 C5 C6 C7 . . . . 69.4(9) ?
    C4 C5 C6 C7 . . . . -47.4(10) ?
    C12 N1 C7 O4 . . . . 1.6(11) ?
    C8 N1 C7 O4 . . . . -169.5(8) ?
    C12 N1 C7 C6 . . . . -173.5(6) ?
    C8 N1 C7 C6 . . . . 15.3(10) ?
    O3 C6 C7 O4 . . . . -93.5(11) ?
    C5 C6 C7 O4 . . . . 81.5(10) ?
    O3 C6 C7 N1 . . . . 82.0(10) ?
    C5 C6 C7 N1 . . . . -103.1(9) ?
    C7 N1 C8 C9 . . . . -145.2(8) ?
    C12 N1 C8 C9 . . . . 43.7(10) ?
    N1 C8 C9 C10 . . . . -50.2(10) ?
    C8 C9 C10 C11 . . . . 58.6(11) ?
    C9 C10 C11 C12 . . . . -59.4(10) ?
    C7 N1 C12 C11 . . . . 146.1(7) ?
    C8 N1 C12 C11 . . . . -42.5(8) ?
    C7 N1 C12 C13 . . . . -87.6(8) ?
    C8 N1 C12 C13 . . . . 83.8(9) ?
    C10 C11 C12 N1 . . . . 50.8(10) ?
    C10 C11 C12 C13 . . . . -76.8(10) ?
    C14 O5 C13 O6 . . . . 3.1(12) ?
    C14 O5 C13 C12 . . . . -178.2(7) ?
    N1 C12 C13 O6 . . . . 176.5(7) ?
    C11 C12 C13 O6 . . . . -58.3(10) ?
    N1 C12 C13 O5 . . . . -2.4(10) ?
    C11 C12 C13 O5 . . . . 122.9(8) ?
    C13 O5 C14 C15 . . . . 148.9(7) ?
    C13 O5 C14 C36 . . . . -87.9(8) ?
    O5 C14 C15 C16 . . . . -83.4(8) ?
    C36 C14 C15 C16 . . . . 156.8(6) ?
    C14 C15 C16 O7 . . . . 17.2(11) ?
    C14 C15 C16 C17 . . . . -157.6(7) ?
    O7 C16 C17 C18 . . . . -96.2(10) ?
    C15 C16 C17 C18 . . . . 78.4(9) ?
    O7 C16 C17 C45 . . . . 26.0(12) ?
    C15 C16 C17 C45 . . . . -159.4(8) ?
    C45 C17 C18 C19 . . . . 116.7(12) ?
    C16 C17 C18 C19 . . . . -121.5(12) ?
    C17 C18 C19 C20 . . . . 170.0(9) ?
    C17 C18 C19 C46 . . . . 0.1(18) ?
    C18 C19 C20 O8 . . . . 4.8(16) ?
    C46 C19 C20 O8 . . . . 175.4(9) ?
    C18 C19 C20 C21 . . . . 131.6(13) ?
    C46 C19 C20 C21 . . . . -57.8(15) ?
    O8 C20 C21 C22 . . . . 39.2(19) ?
    C19 C20 C21 C22 . . . . -83.7(16) ?
    O8 C20 C21 O9 . . . . -82.0(14) ?
    C19 C20 C21 O9 . . . . 155.1(11) ?
    C47 O9 C21 C22 . . . . 67.4(16) ?
    C47 O9 C21 C20 . . . . -172.4(12) ?
    C20 C21 C22 O10 . . . . -102.0(14) ?
    O9 C21 C22 O10 . . . . 11.7(16) ?
    C20 C21 C22 C23 . . . . 81.1(17) ?
    O9 C21 C22 C23 . . . . -165.2(11) ?
    O10 C22 C23 C48 . . . . 45.2(16) ?
    C21 C22 C23 C48 . . . . -138.3(13) ?
    O10 C22 C23 C24 . . . . -82.6(15) ?
    C21 C22 C23 C24 . . . . 93.9(14) ?
    C48 C23 C24 C25 . . . . 83.2(15) ?
    C22 C23 C24 C25 . . . . -153.9(10) ?
    C23 C24 C25 C26 . . . . 65.3(12) ?
    C23 C24 C25 C49 . . . . -173.1(9) ?
    C24 C25 C26 C27 . . . . -119.9(12) ?
    C49 C25 C26 C27 . . . . 119.5(11) ?
    C25 C26 C27 C28 . . . . 170.8(9) ?
    C26 C27 C28 C29 . . . . -170.0(9) ?
    C27 C28 C29 C30 . . . . 171.5(8) ?
    C28 C29 C30 C31 . . . . -178.8(8) ?
    C29 C30 C31 C50 . . . . -6.7(13) ?
    C29 C30 C31 C32 . . . . 170.8(8) ?
    C51 O11 C32 C31 . . . . -70.2(9) ?
    C51 O11 C32 C33 . . . . 167.6(7) ?
    C30 C31 C32 O11 . . . . 125.4(7) ?
    C50 C31 C32 O11 . . . . -57.1(9) ?
    C30 C31 C32 C33 . . . . -117.8(7) ?
    C50 C31 C32 C33 . . . . 59.8(9) ?
    O1 C1 C33 C32 . . . . 168.3(6) ?
    C2 C1 C33 C32 . . . . -70.7(9) ?
    O11 C32 C33 C1 . . . . -63.7(8) ?
    C31 C32 C33 C1 . . . . 174.4(6) ?
    O5 C14 C36 C35 . . . . -58.7(9) ?
    C15 C14 C36 C35 . . . . 57.9(9) ?
    O5 C14 C36 C37 . . . . 175.3(7) ?
    C15 C14 C36 C37 . . . . -68.1(9) ?
    C35 C36 C37 C38 . . . . -176.8(8) ?
    C14 C36 C37 C38 . . . . -47.9(10) ?
    C36 C37 C38 C43 . . . . -55.5(11) ?
    C36 C37 C38 C39 . . . . -178.4(7) ?
    C43 C38 C39 C40 . . . . 55.7(11) ?
    C37 C38 C39 C40 . . . . -178.3(9) ?
    C44 O12 C40 C39 . . . . -147.8(12) ?
    C44 O12 C40 C41 . . . . 86.2(14) ?
    C38 C39 C40 O12 . . . . -179.5(8) ?
    C38 C39 C40 C41 . . . . -54.8(12) ?
    N3 N2 C41 C42 . . . . 144.1(13) ?
    N3 N2 C41 C40 . . . . -96.7(13) ?
    O12 C40 C41 N2 . . . . 55.3(11) ?
    C39 C40 C41 N2 . . . . -67.0(11) ?
    O12 C40 C41 C42 . . . . 172.2(8) ?
    C39 C40 C41 C42 . . . . 50.0(12) ?
    N2 C41 C42 C43 . . . . 69.7(13) ?
    C40 C41 C42 C43 . . . . -50.6(12) ?
    C39 C38 C43 C42 . . . . -55.5(10) ?
    C37 C38 C43 C42 . . . . -179.9(7) ?
    C41 C42 C43 C38 . . . . 55.6(12) ?
loop_
    _geom_hbond_atom_site_label_D
    _geom_hbond_atom_site_label_H
    _geom_hbond_atom_site_label_A
    _geom_hbond_site_symmetry_A
    _geom_hbond_distance_DH
    _geom_hbond_distance_HA
    _geom_hbond_distance_DA
    _geom_hbond_angle_DHA
    O2 H2 O6 3_645 0.82 2.08 2.891(9) 172
    O8 H8 O10 1_555 0.82 2.40 3.060(13) 138
data_global
_journal_date_recd_electronic     2012-03-14
_journal_date_accepted     2012-03-22
_journal_name_full     'Acta Crystallographica, Section E'
_journal_year     2012
_journal_volume     68
_journal_issue      4
_journal_page_first     o1206
_journal_page_last     o1207
_journal_paper_category     QO
_journal_paper_doi     10.1107/S1600536812012548
_journal_coeditor_code     ZS2189
_publ_contact_author_name     'Yuanrong Cheng'
_publ_contact_author_address
;
Fujian Institute of Microbiology, Fuzhou, Fujian 350007,
People's Republic of China
;
_publ_contact_author_email     'garrison1225@163.com'
_publ_contact_author_fax     '86 0591 8344-1193'
_publ_contact_author_phone     '86 0591 8344-1193'
_publ_section_title
;
41-Azido-41-deoxyrapamycin
;
loop_
    _publ_author_name
    _publ_author_address
    'Lijun Xie'
;
Fujian Institute of Microbiology, Fuzhou, Fujian 350007,
People's Republic of China
;
    'Jie Huang'
;
Fujian Institute of Microbiology, Fuzhou, Fujian 350007,
People's Republic of China
;
    'Jian Zuo'
;
Key Laboratory of Marine Chemistry Theory and Technology,
Ministry of Education, College of Chemistry and Chemical Engineering,
Ocean University of China, Qingdao, Shandong 266100,
People's Republic of China
;
    'Hui Yu'
;
Fujian Institute of Microbiology, Fuzhou, Fujian 350007,
People's Republic of China
;
    'Yuanrong Cheng'
;
Fujian Institute of Microbiology, Fuzhou, Fujian 350007,
People's Republic of China
;
