# Supplementary material for: 41-Azido-41-de­oxy­rapamycin
Source: Acta Crystallogr Sect E Struct Rep Online. 2012 Mar 28;68(Pt 4):o1206–7. doi: 10.1107/S1600536812012548 (PMC3344143; doi:10.1107/S1600536812012548)
Supplement: Supplementary file 2 [file e-68-o1206-Isup2.hkl]

# 
# h,k,l, Fc-squared, Fo-squared, sigma(Fo-squared) and status flag 
# 
data_I
_shelx_title ' wang20111214a in P2(1)2(1)2(1)' 
_shelx_refln_list_code          4 
_shelx_F_calc_maximum      233.96 
_exptl_crystal_F_000      2032.00 
_reflns_d_resolution_high  0.8901 
 
loop_ 
 _symmetry_equiv_pos_as_xyz 
 'x, y, z' 
 '-x+1/2, -y, z+1/2' 
 '-x, y+1/2, -z+1/2' 
 'x+1/2, -y+1/2, -z' 
 
_cell_length_a    12.7461 
_cell_length_b    12.9824 
_cell_length_c    34.4022 
_cell_angle_alpha  90.000 
_cell_angle_beta   90.000 
_cell_angle_gamma  90.000 
 
_shelx_F_squared_multiplier     1.000 
 
loop_ 
 _refln_index_h 
 _refln_index_k 
 _refln_index_l 
 _refln_F_squared_calc 
 _refln_F_squared_meas 
 _refln_F_squared_sigma 
 _refln_observed_status 
   2   0   0     6134.83     7640.69     86.22 o 
   4   0   0      391.27      504.71     32.58 o 
   6   0   0       14.34       54.22     18.54 o 
   8   0   0        2.18        2.10      3.15 o 
  10   0   0       35.73       18.79     13.12 o 
  12   0   0       13.00       14.74     11.10 o 
  14   0   0        0.05       -7.07      8.36 o 
   1   1   0    17502.85    18917.71    190.72 o 
   2   1   0    11414.55     6823.17    172.19 o 
   3   1   0     3506.39     4429.43     72.93 o 
   4   1   0       32.66      708.76    122.67 o 
   5   1   0       46.97       48.60     12.40 o 
   6   1   0      183.32      265.97     16.57 o 
   7   1   0      105.86      104.04      7.91 o 
   8   1   0       31.69       47.58      5.74 o 
   9   1   0       35.98       26.18      4.60 o 
  10   1   0       67.76      109.10     10.56 o 
  11   1   0        1.59        0.95      3.89 o 
  12   1   0        0.39        3.47      6.87 o 
  13   1   0        0.12        4.35      6.93 o 
  14   1   0        0.01       -2.95      5.84 o 
   0   2   0      640.89      692.08     26.75 o 
   1   2   0     8201.90     8269.11    202.50 o 
   2   2   0    11500.36    11640.49    253.71 o 
   3   2   0     4581.75     4817.19     67.55 o 
   4   2   0     2299.48     1648.28     28.89 o 
   5   2   0      312.26      358.06     16.26 o 
   6   2   0      259.52      238.72     16.65 o 
   7   2   0       63.98       51.26      6.40 o 
   8   2   0        0.00        3.92      4.81 o 
   9   2   0       42.78       60.42      6.84 o 
  10   2   0        0.56        4.55      4.71 o 
  11   2   0       16.52       25.51      5.09 o 
  12   2   0        4.25        8.15      4.89 o 
  13   2   0        1.55        2.63      6.64 o 
  14   2   0        2.02        0.91      5.28 o 
   1   3   0    10717.64    12093.49    870.14 o 
   2   3   0     1144.31     1515.81     82.20 o 
   3   3   0     3958.10     4206.26     69.81 o 
   4   3   0      617.96      421.05     57.42 o 
   5   3   0      418.86      397.49     17.91 o 
   6   3   0      510.14      440.94     22.92 o 
   7   3   0       10.72       10.03      5.35 o 
   8   3   0        8.76       14.47      9.30 o 
   9   3   0       65.73       69.18     10.69 o 
  10   3   0        1.38       -0.98      6.03 o 
  11   3   0       30.81       22.28      4.60 o 
  12   3   0       10.14        6.71      4.84 o 
  13   3   0        2.76        8.12      6.92 o 
  14   3   0        1.60        1.13      4.23 o 
   0   4   0    22945.34    21267.15    209.47 o 
   1   4   0     8129.22     7036.53     88.51 o 
   2   4   0     7002.98     8890.83    128.59 o 
   3   4   0      279.36      480.37     48.14 o 
   4   4   0       19.40       19.69     10.38 o 
   5   4   0      189.86      272.66     23.68 o 
   6   4   0     1205.21     1144.63     38.98 o 
   7   4   0      266.95      236.65     14.78 o 
   8   4   0      158.86      179.35     13.94 o 
   9   4   0       15.03       13.43     10.99 o 
  10   4   0       23.63       32.94      6.46 o 
  11   4   0        1.98       -0.42      3.60 o 
  12   4   0       10.87       10.81      6.70 o 
  13   4   0        1.00        2.45      4.05 o 
   1   5   0     7224.84     7125.29    110.78 o 
   2   5   0       41.76       13.17     13.85 o 
   3   5   0      133.33       95.24     51.71 o 
   4   5   0      437.28      523.86     39.15 o 
   5   5   0        2.37       -3.14      7.28 o 
   6   5   0      220.19      230.79     21.40 o 
   7   5   0        4.17       29.90     10.38 o 
   8   5   0       61.13       70.40     11.11 o 
   9   5   0        2.55       12.26     13.95 o 
  10   5   0       15.50       10.49      4.77 o 
  11   5   0       17.82       10.46      5.02 o 
  12   5   0        3.78        2.83      4.43 o 
  13   5   0        1.27        0.86      4.54 o 
   0   6   0        9.46        7.58      8.73 o 
   1   6   0      524.31      605.08     32.47 o 
   2   6   0      103.29      480.49     33.92 o 
   3   6   0      186.36      271.28     29.81 o 
   4   6   0       40.18       61.48     16.64 o 
   5   6   0        5.76        6.83      9.31 o 
   6   6   0      147.07      169.99     13.66 o 
   7   6   0        1.90       16.90      7.86 o 
   8   6   0        2.53       12.00      7.95 o 
   9   6   0       82.04       64.10     18.98 o 
  10   6   0        0.30       12.87      5.30 o 
  11   6   0        2.71        0.12      3.74 o 
  12   6   0        0.27        4.76      5.36 o 
  13   6   0        0.00        0.39      4.65 o 
   1   7   0       14.89      174.97     20.78 o 
   2   7   0      125.27      148.31     11.69 o 
   3   7   0      228.16      399.41     39.72 o 
   4   7   0       10.99       -5.43     12.44 o 
   5   7   0      201.75      287.51     35.29 o 
   6   7   0        0.31       25.55      7.82 o 
   7   7   0       98.52       93.16     12.24 o 
   8   7   0       26.49       34.01     11.72 o 
   9   7   0       78.06       59.61     25.41 o 
  10   7   0       10.57        9.67      5.75 o 
  11   7   0        0.06      -11.69      7.79 o 
  12   7   0        1.35        1.96      4.85 o 
   0   8   0       35.36       65.73      9.32 o 
   1   8   0      424.50      460.30     15.42 o 
   2   8   0        8.60       25.58     15.62 o 
   3   8   0        4.64       41.86     16.55 o 
   4   8   0       29.72        4.66     12.59 o 
   5   8   0       28.77       38.64     19.08 o 
   6   8   0       44.97       63.05     10.19 o 
   7   8   0       40.39       32.98      8.92 o 
   8   8   0      184.93      187.41     15.13 o 
   9   8   0        7.18        6.76      5.36 o 
  10   8   0        0.01        2.05      6.84 o 
  11   8   0       11.36       12.53      7.88 o 
   1   9   0       58.62       50.38     11.64 o 
   2   9   0       19.70       21.73      7.51 o 
   3   9   0      126.63      133.48     23.16 o 
   4   9   0        0.94        7.71     17.51 o 
   5   9   0       80.31      119.28     27.78 o 
   6   9   0        1.02        1.92     15.40 o 
   7   9   0       26.44        2.93      6.28 o 
   8   9   0        5.26        6.64      7.70 o 
   9   9   0       14.41        5.44      4.80 o 
  10   9   0       16.54        5.83      9.72 o 
  11   9   0        0.06       -2.30      6.05 o 
   0  10   0       40.98       33.30      9.86 o 
   1  10   0        6.19       -4.59      5.71 o 
   2  10   0       60.33       50.42      9.41 o 
   3  10   0       11.38       14.00      8.39 o 
   4  10   0        6.15       13.30     13.29 o 
   5  10   0        7.89       11.17      5.32 o 
   6  10   0        1.47        4.15      6.73 o 
   7  10   0        8.56       -0.68      6.55 o 
   8  10   0        0.64        7.24      5.38 o 
   9  10   0        6.72        1.12      4.13 o 
  10  10   0        0.70        2.05      4.36 o 
   1  11   0       38.87       -7.54     17.16 o 
   2  11   0      115.70      133.79     11.79 o 
   3  11   0       21.23       15.60     11.81 o 
   4  11   0       20.10       18.19      6.39 o 
   5  11   0        0.24       11.06      6.23 o 
   6  11   0       24.59       68.03     17.02 o 
   7  11   0        0.49       -1.50      4.87 o 
   8  11   0        1.35       -0.79      4.26 o 
   9  11   0        7.19       11.83      4.32 o 
   0  12   0       54.37       33.99     35.67 o 
   1  12   0       11.19       22.70      4.91 o 
   2  12   0        0.34       16.73      5.61 o 
   3  12   0        0.18       -0.66      5.62 o 
   4  12   0        1.84        9.38      6.08 o 
   5  12   0        0.65        3.87      5.99 o 
   6  12   0        1.95        7.45      5.92 o 
   7  12   0        0.28        7.62      5.85 o 
   8  12   0        1.13        3.55      3.19 o 
   1  13   0        1.74        4.82      5.98 o 
   2  13   0        0.64        5.96      4.22 o 
   3  13   0       12.09        6.09      8.88 o 
   4  13   0        8.88       -0.22      5.59 o 
   5  13   0        0.06       -2.92      5.51 o 
   6  13   0        3.86        2.39      3.49 o 
   0  14   0        0.06        2.96      6.01 o 
   1  14   0        1.11        1.86      4.88 o 
   2  14   0        1.52       -1.58      4.39 o 
   3  14   0        4.11       11.67      5.99 o 
   4  14   0        0.21       -0.30      8.02 o 
   1   0   1    51539.22    60578.40   2552.66 o 
   2   0   1     1155.05     1226.45     19.92 o 
   3   0   1     1972.07     1464.58     42.19 o 
   4   0   1     2346.40     1890.02     32.13 o 
   5   0   1       93.72       44.68      9.44 o 
   6   0   1      491.43      975.99     32.94 o 
   7   0   1      250.64      267.76      7.15 o 
   8   0   1       40.43       61.48      4.67 o 
   9   0   1       32.16       37.32      6.00 o 
  10   0   1       38.43       22.14     10.42 o 
  11   0   1       25.05       34.36      7.94 o 
  12   0   1        1.97        2.40      8.16 o 
  13   0   1        2.10        4.76      6.40 o 
  14   0   1        0.02        0.80      5.17 o 
 -14   1   1        0.04        3.37      5.56 o 
 -13   1   1        0.65       -0.75      6.21 o 
 -12   1   1        2.84        2.41      7.18 o 
 -11   1   1        3.30        6.67      6.20 o 
 -10   1   1       28.98       32.85      6.73 o 
  -9   1   1       65.55       62.76      6.36 o 
  -8   1   1       27.20       22.86      5.61 o 
  -7   1   1        9.94        4.19      3.42 o 
  -6   1   1      579.27      545.53     22.69 o 
  -5   1   1      734.27      784.34     28.01 o 
  -4   1   1     6190.05     5569.41     79.46 o 
  -3   1   1    18359.02    19552.64    145.85 o 
  -2   1   1     3331.59     3766.67    138.43 o 
  -1   1   1    15012.45    17072.15    203.76 o 
   0   1   1     4982.78     4670.60     66.52 o 
   1   1   1    15003.23    18406.63    234.01 o 
   2   1   1     3336.06     3982.63     42.44 o 
   3   1   1    18356.10    19715.24    160.95 o 
   4   1   1     6174.73     5450.06     80.90 o 
   5   1   1      741.20      701.44     25.88 o 
   6   1   1      578.07      501.49     15.35 o 
   7   1   1       10.50        1.66      4.01 o 
   8   1   1       27.76       32.84      7.77 o 
   9   1   1       65.72       73.01      7.01 o 
  10   1   1       29.05       45.69      5.85 o 
  11   1   1        3.22        3.08      3.93 o 
  12   1   1        2.86       -3.02      7.04 o 
  13   1   1        0.65       -4.27      6.29 o 
  14   1   1        0.04        1.26      5.29 o 
 -14   2   1        0.28        1.33      6.05 o 
 -13   2   1        1.80       13.39      8.63 o 
 -12   2   1        8.92       13.39      5.37 o 
 -11   2   1        3.56        6.80      4.58 o 
 -10   2   1       17.67       20.37      4.92 o 
  -9   2   1       68.51       84.27      7.65 o 
  -8   2   1       63.74       60.29      7.54 o 
  -7   2   1       83.31       74.63      7.38 o 
  -6   2   1      527.25      511.80     22.32 o 
  -5   2   1      108.21      100.34     17.12 o 
  -4   2   1      185.00      216.17     29.94 o 
  -3   2   1     3061.87     3120.72     64.64 o 
  -2   2   1    37860.95    38768.58   1565.76 o 
  -1   2   1      477.06      428.55     36.98 o 
   0   2   1    10745.19    12341.04    104.34 o 
   1   2   1      479.99      406.26     23.34 o 
   2   2   1    37813.02    37624.02    207.35 o 
   3   2   1     3100.51     3693.02    231.14 o 
   4   2   1      183.91      290.28     44.98 o 
   5   2   1      108.60       79.02     12.96 o 
   6   2   1      528.83      532.72     16.41 o 
   7   2   1       83.01       86.59      8.89 o 
   8   2   1       63.26       68.44      7.25 o 
   9   2   1       68.28       88.65      7.70 o 
  10   2   1       17.93       20.91      5.34 o 
  11   2   1        3.65        3.44      3.72 o 
  12   2   1        8.88        8.84      4.51 o 
  13   2   1        1.76       -7.00      6.11 o 
  14   2   1        0.28       -0.82      5.16 o 
 -14   3   1        0.06       -3.47      4.43 o 
 -13   3   1        1.77       13.62      8.59 o 
 -12   3   1        0.27        6.89      4.69 o 
 -11   3   1        1.88       -2.38      3.70 o 
 -10   3   1       29.50       49.96      6.90 o 
  -9   3   1       56.46       57.50      9.58 o 
  -8   3   1      125.43      154.56     17.62 o 
  -7   3   1      184.21      144.83     11.30 o 
  -6   3   1      557.63      585.05     27.55 o 
  -5   3   1      195.91      213.29     13.82 o 
  -4   3   1     1797.15     1569.04     41.51 o 
  -3   3   1      832.75      828.70     27.54 o 
  -2   3   1     1450.49     1745.99     98.72 o 
  -1   3   1    22180.45    25415.50    183.32 o 
   0   3   1      111.26       96.18      8.59 o 
   1   3   1    22242.43    28308.52    540.88 o 
   2   3   1     1445.54     1757.73     59.28 o 
   3   3   1      836.14     1169.04    158.41 o 
   4   3   1     1790.02     1576.40     50.35 o 
   5   3   1      197.42      232.39     15.83 o 
   6   3   1      562.04      542.76     17.01 o 
   7   3   1      183.98      132.76     10.34 o 
   8   3   1      125.66      145.31     22.36 o 
   9   3   1       56.61       64.87     11.86 o 
  10   3   1       29.29       48.75      6.80 o 
  11   3   1        1.87        2.06      3.71 o 
  12   3   1        0.26       -2.44      3.49 o 
  13   3   1        1.77        2.92      5.87 o 
  14   3   1        0.06       -0.82      4.35 o 
 -13   4   1        1.45        6.89      5.04 o 
 -12   4   1        4.63       19.46     10.36 o 
 -11   4   1       12.70        9.09      3.80 o 
 -10   4   1       10.98        9.53      9.53 o 
  -9   4   1       31.32       49.60      8.56 o 
  -8   4   1       36.91       40.39      8.38 o 
  -7   4   1      104.60      108.13     11.13 o 
  -6   4   1       58.54       76.93     14.20 o 
  -5   4   1      382.54      395.37     24.39 o 
  -4   4   1     4528.26     4275.80     74.74 o 
  -3   4   1      440.79      595.99     70.82 o 
  -2   4   1       30.08       29.30     13.76 o 
  -1   4   1     1958.56     1862.16     71.81 o 
   0   4   1      415.88      677.97     32.74 o 
   1   4   1     1940.21     1771.84     49.72 o 
   2   4   1       29.19       39.90      9.30 o 
   3   4   1      440.81      459.33     48.52 o 
   4   4   1     4552.98     3991.14    104.84 o 
   5   4   1      385.49      371.48     24.30 o 
   6   4   1       57.50       77.27      8.12 o 
   7   4   1      103.50      113.97      9.93 o 
   8   4   1       37.21       40.93      7.93 o 
   9   4   1       30.68       41.30      8.98 o 
  10   4   1       10.93       19.57      8.11 o 
  11   4   1       12.75        5.13      3.58 o 
  12   4   1        4.60        1.28      6.06 o 
  13   4   1        1.46        3.75      4.58 o 
 -13   5   1        0.26        0.19      6.12 o 
 -12   5   1        1.14        2.53      4.74 o 
 -11   5   1        6.15        0.99      3.42 o 
 -10   5   1       13.08        8.50      9.52 o 
  -9   5   1       22.19       34.13     13.72 o 
  -8   5   1      144.23      165.81     15.48 o 
  -7   5   1       78.85      132.05     14.77 o 
  -6   5   1      268.01      208.90     21.04 o 
  -5   5   1       64.83       55.79     11.56 o 
  -4   5   1     1277.20     1638.74     66.25 o 
  -3   5   1      921.46     1836.24    539.01 o 
  -2   5   1      141.03       99.36     24.10 o 
  -1   5   1      185.78      246.77     30.29 o 
   0   5   1     2380.20     1944.04     44.38 o 
   1   5   1      186.83      262.71     19.79 o 
   2   5   1      139.87      132.10     26.40 o 
   3   5   1      932.33     1312.18     57.08 o 
   4   5   1     1267.42     1498.14     88.22 o 
   5   5   1       64.57       52.53     10.81 o 
   6   5   1      266.15      218.15     15.94 o 
   7   5   1       78.23      108.27     11.61 o 
   8   5   1      145.16      150.69     14.82 o 
   9   5   1       22.00       30.23     13.39 o 
  10   5   1       12.96       17.29      7.81 o 
  11   5   1        6.15        6.67      3.78 o 
  12   5   1        1.16        1.44      5.22 o 
  13   5   1        0.27        1.42      4.97 o 
 -13   6   1        0.44       -1.95      6.07 o 
 -12   6   1        0.61        6.76      5.89 o 
 -11   6   1        0.50       -4.94      4.23 o 
 -10   6   1       90.69       78.37     26.30 o 
  -9   6   1       17.56       57.89     12.04 o 
  -8   6   1       54.26      111.74     13.97 o 
  -7   6   1        6.46       31.23      8.44 o 
  -6   6   1      106.05      121.60     17.73 o 
  -5   6   1      153.57      208.26     21.77 o 
  -4   6   1      360.43      403.04     36.75 o 
  -3   6   1       22.29       90.39     88.52 o 
  -2   6   1     1724.80     2028.06     36.84 o 
  -1   6   1      224.49      152.65     17.03 o 
   0   6   1       23.82       57.05     15.32 o 
   1   6   1      225.51      152.87     17.98 o 
   2   6   1     1715.78     2225.78     39.25 o 
   3   6   1       22.10        9.44     15.23 o 
   4   6   1      361.61      378.75     35.73 o 
   5   6   1      155.13      200.93     28.09 o 
   6   6   1      106.42      128.82     11.81 o 
   7   6   1        6.39        4.97      5.64 o 
   8   6   1       54.68      110.38     15.86 o 
   9   6   1       17.66       34.59      9.69 o 
  10   6   1       90.73       92.34     25.76 o 
  11   6   1        0.49       -0.73      3.35 o 
  12   6   1        0.59       13.03      6.35 o 
  13   6   1        0.44        0.80      4.43 o 
 -12   7   1        0.52       -3.98      5.16 o 
 -11   7   1        6.12        4.43      9.74 o 
 -10   7   1        0.30        0.08      6.10 o 
  -9   7   1       47.46       19.92      8.16 o 
  -8   7   1      192.44      186.38     17.81 o 
  -7   7   1      173.42      276.90     24.11 o 
  -6   7   1      163.03      133.43     13.38 o 
  -5   7   1       95.13       76.02     14.87 o 
  -4   7   1       39.98       31.89     14.91 o 
  -3   7   1      399.19      511.57     45.58 o 
  -2   7   1      191.10      220.99     23.81 o 
  -1   7   1      894.52      998.92     54.82 o 
   0   7   1      475.36      302.26     11.52 o 
   1   7   1      895.26      906.72     26.84 o 
   2   7   1      190.11      165.03     12.50 o 
   3   7   1      401.90      472.66     41.96 o 
   4   7   1       40.02       21.19     15.16 o 
   5   7   1       94.80       79.44     10.57 o 
   6   7   1      162.36      126.10     12.58 o 
   7   7   1      173.09      258.88     18.24 o 
   8   7   1      191.57      164.54     16.96 o 
   9   7   1       47.82       28.54     11.20 o 
  10   7   1        0.32        3.29      3.79 o 
  11   7   1        6.15        0.58      7.82 o 
  12   7   1        0.50       -3.36      5.48 o 
 -11   8   1        2.92       -1.09     12.04 o 
 -10   8   1        6.38        0.96      7.06 o 
  -9   8   1       15.12        9.10      9.83 o 
  -8   8   1       56.44       59.63      9.77 o 
  -7   8   1      106.79      192.25     22.83 o 
  -6   8   1       42.75       54.39     10.21 o 
  -5   8   1      127.79      123.07     44.58 o 
  -4   8   1       38.55       42.27     15.91 o 
  -3   8   1       51.07       76.22     20.12 o 
  -2   8   1      173.45      223.51     25.69 o 
  -1   8   1        0.04       -0.55      5.01 o 
   0   8   1       61.41      160.77      9.35 o 
   1   8   1        0.01      132.55     69.72 o 
   2   8   1      176.50      170.19     15.92 o 
   3   8   1       50.95       64.47     19.58 o 
   4   8   1       39.29       59.35     17.75 o 
   5   8   1      128.38      131.41     28.94 o 
   6   8   1       42.71       51.78     19.67 o 
   7   8   1      106.31      182.32     15.92 o 
   8   8   1       56.42       65.74     13.32 o 
   9   8   1       14.99       17.95      9.28 o 
  10   8   1        6.47        1.14      6.68 o 
  11   8   1        2.89        3.34      5.41 o 
 -11   9   1        0.24        7.30      4.28 o 
 -10   9   1        3.48       10.47      5.06 o 
  -9   9   1       14.01       -9.04      8.01 o 
  -8   9   1        2.13        1.58      8.76 o 
  -7   9   1        0.08        2.05      6.66 o 
  -6   9   1       49.23       48.23     17.26 o 
  -5   9   1       98.28      171.26     31.88 o 
  -4   9   1      140.23      121.35     39.49 o 
  -3   9   1       90.94       83.02     19.68 o 
  -2   9   1       87.89      101.62     12.08 o 
  -1   9   1      126.96      154.75     14.13 o 
   0   9   1       33.66       40.94      5.88 o 
   1   9   1      127.67      146.18      9.91 o 
   2   9   1       87.38       75.35      9.95 o 
   3   9   1       92.55       77.40     22.23 o 
   4   9   1      140.41      132.20     22.04 o 
   5   9   1       98.37      210.27     35.03 o 
   6   9   1       49.03       19.48     14.13 o 
   7   9   1        0.08       -3.33      5.01 o 
   8   9   1        2.12       13.60      6.07 o 
   9   9   1       14.06       10.83     13.11 o 
  10   9   1        3.49        7.05      7.79 o 
  11   9   1        0.24        3.75      4.72 o 
 -10  10   1        1.55        4.05      4.08 o 
  -9  10   1        0.97        4.96      4.44 o 
  -8  10   1       17.10       20.89      7.00 o 
  -7  10   1       23.56       29.41      7.62 o 
  -6  10   1       78.49       98.65     13.14 o 
  -5  10   1       33.56       34.02      5.91 o 
  -4  10   1       49.95       32.48     16.68 o 
  -3  10   1       61.13       76.60     12.13 o 
  -2  10   1       80.92       97.07     11.92 o 
  -1  10   1        3.28       11.63      5.65 o 
   0  10   1        8.53       20.17      4.84 o 
   1  10   1        3.30       -1.44      5.49 o 
   2  10   1       80.69       99.79     11.87 o 
   3  10   1       61.06       87.59     13.76 o 
   4  10   1       49.96       37.88     18.93 o 
   5  10   1       33.48       23.41      6.77 o 
   6  10   1       78.67      105.44     18.77 o 
   7  10   1       23.52       -1.86      7.93 o 
   8  10   1       17.07       16.87      6.19 o 
   9  10   1        0.96        2.95      4.24 o 
  10  10   1        1.54        1.99      4.52 o 
  -9  11   1        0.88        7.43      4.19 o 
  -8  11   1        4.31        1.93      4.68 o 
  -7  11   1        0.06        4.57      4.72 o 
  -6  11   1       16.54       14.52      5.96 o 
  -5  11   1       44.96       67.08     23.33 o 
  -4  11   1       23.90       18.77      6.37 o 
  -3  11   1       93.68      128.60     11.22 o 
  -2  11   1       12.02       17.56      6.31 o 
  -1  11   1        5.29       14.08     14.57 o 
   0  11   1        0.32       -6.84      5.58 o 
   1  11   1        5.47       10.89     11.00 o 
   2  11   1       11.93       21.20      8.31 o 
   3  11   1       94.06       82.04     24.69 o 
   4  11   1       23.82        6.43      5.62 o 
   5  11   1       44.84       58.28     61.11 o 
   6  11   1       16.51        4.56      6.38 o 
   7  11   1        0.06        1.62      4.93 o 
   8  11   1        4.29       -0.10      4.36 o 
   9  11   1        0.86        7.33      4.33 o 
  -8  12   1        1.44        3.69      6.21 o 
  -7  12   1        7.16        8.41      5.72 o 
  -6  12   1        0.60       -1.77      5.15 o 
  -5  12   1        0.86        2.60      8.67 o 
  -4  12   1       11.71        7.76      7.78 o 
  -3  12   1        3.74        5.87      3.78 o 
  -2  12   1        9.32       10.09      5.88 o 
  -1  12   1       14.26       13.28      4.17 o 
   0  12   1       23.45       37.55      7.29 o 
   1  12   1       14.24        7.87      6.32 o 
   2  12   1        9.46       14.38      5.17 o 
   3  12   1        3.80       12.49      7.76 o 
   4  12   1       11.62       13.16      7.77 o 
   5  12   1        0.81       -2.11      6.05 o 
   6  12   1        0.59       -2.90      7.22 o 
   7  12   1        7.14        3.50      7.58 o 
   8  12   1        1.41        0.60      3.55 o 
  -6  13   1        5.16        5.92      4.09 o 
  -5  13   1        4.45        0.74      6.27 o 
  -4  13   1        0.46       -2.49      5.46 o 
  -3  13   1        1.95       -0.60      9.00 o 
  -2  13   1        2.26        1.92      4.59 o 
  -1  13   1       30.57       62.29      8.44 o 
   0  13   1        0.47        0.19      4.44 o 
   1  13   1       30.90       57.50      8.20 o 
   2  13   1        2.32        3.43      3.76 o 
   3  13   1        1.92       -7.42      6.08 o 
   4  13   1        0.48       -6.46      5.73 o 
   5  13   1        4.35        5.87      7.85 o 
   6  13   1        5.14        4.86      3.82 o 
  -4  14   1        4.50       -0.63      4.97 o 
  -3  14   1        1.74        2.94      4.91 o 
  -2  14   1        0.14       -0.82      3.73 o 
  -1  14   1        0.59       -1.97      5.51 o 
   0  14   1        0.79       -1.94      3.95 o 
   1  14   1        0.60        6.81      4.07 o 
   2  14   1        0.13       -1.34      4.59 o 
   3  14   1        1.75        4.06      5.00 o 
   4  14   1        4.50       -0.46      8.05 o 
   0   0   2     5406.83     5618.45     73.48 o 
   1   0   2      129.05       43.97      5.37 o 
   2   0   2    54739.55    58696.53    200.30 o 
   3   0   2     9582.41    11174.38     81.73 o 
   4   0   2     2601.62     2127.99     58.32 o 
   5   0   2       24.07        1.69      6.32 o 
   6   0   2     2383.33     2618.85     79.07 o 
   7   0   2      112.52      127.41      6.00 o 
   8   0   2        2.74       -0.63      2.73 o 
   9   0   2      122.94      138.41      8.15 o 
  10   0   2       36.29       40.33      6.90 o 
  11   0   2        7.51        3.92      6.08 o 
  12   0   2        0.07        4.73      6.42 o 
  13   0   2        0.29        4.76      5.92 o 
  14   0   2        2.70        4.29      7.87 o 
 -14   1   2        0.79        1.21      5.82 o 
 -13   1   2        1.15        6.69      5.71 o 
 -12   1   2        9.05        2.61      6.01 o 
 -11   1   2        5.16       -4.79      6.14 o 
 -10   1   2        0.48        2.09      4.68 o 
  -9   1   2       29.74       29.04      5.74 o 
  -8   1   2      132.70      152.06     10.38 o 
  -7   1   2      639.78      644.16     12.52 o 
  -6   1   2      492.34      482.73     21.63 o 
  -5   1   2      514.85      587.65     30.42 o 
  -4   1   2      904.49     1611.20     68.59 o 
  -3   1   2      763.53      788.66     25.78 o 
  -2   1   2    37468.81    35433.15    281.39 o 
  -1   1   2     9320.76    10154.45    101.66 o 
   0   1   2      343.62      555.70     21.23 o 
   1   1   2     9270.49     9608.33     70.99 o 
   2   1   2    37522.20    36174.97    225.28 o 
   3   1   2      756.89      770.74     30.09 o 
   4   1   2      910.75     1468.73     27.86 o 
   5   1   2      508.79      670.87     27.38 o 
   6   1   2      493.03      467.79     15.48 o 
   7   1   2      639.79      639.52     15.38 o 
   8   1   2      132.59      163.62      8.68 o 
   9   1   2       29.34       25.71      4.85 o 
  10   1   2        0.42        6.18      5.47 o 
  11   1   2        5.14        1.77      4.62 o 
  12   1   2        9.09       10.26      7.52 o 
  13   1   2        1.16       -1.31      6.33 o 
  14   1   2        0.80        5.35      5.57 o 
 -14   2   2        0.25        3.90      5.88 o 
 -13   2   2        0.08        2.83      6.15 o 
 -12   2   2        8.31       10.82      9.03 o 
 -11   2   2       12.83       11.05      4.87 o 
 -10   2   2       75.88      120.36      9.07 o 
  -9   2   2       47.96       31.04      6.95 o 
  -8   2   2       67.20       59.63      7.23 o 
  -7   2   2      153.82      139.96      9.95 o 
  -6   2   2      248.37      250.69     20.31 o 
  -5   2   2     2372.68     2732.92     45.83 o 
  -4   2   2     1214.12     1007.77     23.72 o 
  -3   2   2    17230.78    16426.10    378.28 o 
  -2   2   2    33576.85    34052.51    193.57 o 
  -1   2   2     4124.99     5535.82     85.55 o 
   0   2   2       20.11       50.78      4.19 o 
   1   2   2     4135.14     4601.75     87.90 o 
   2   2   2    33579.07    34937.20    884.91 o 
   3   2   2    17240.35    17452.02    223.55 o 
   4   2   2     1217.25     1005.42     22.52 o 
   5   2   2     2370.16     2857.99     65.96 o 
   6   2   2      247.59      261.99     11.01 o 
   7   2   2      156.21      114.49      8.70 o 
   8   2   2       66.70       50.02      6.38 o 
   9   2   2       47.82       42.46      5.52 o 
  10   2   2       75.86      126.14     10.08 o 
  11   2   2       12.77        8.25      3.94 o 
  12   2   2        8.45       21.22      5.27 o 
  13   2   2        0.08        2.42      6.46 o 
  14   2   2        0.25        5.56      5.76 o 
 -13   3   2        0.87        6.85      7.41 o 
 -12   3   2        2.20        1.73      4.14 o 
 -11   3   2       15.64       12.75      4.45 o 
 -10   3   2        2.25        7.05      4.13 o 
  -9   3   2       17.91       30.69      7.65 o 
  -8   3   2       55.96       57.36     10.00 o 
  -7   3   2       96.30      114.59     24.93 o 
  -6   3   2      887.92      836.46     56.15 o 
  -5   3   2     1104.68     1099.27     36.11 o 
  -4   3   2     1403.88     1491.96     63.79 o 
  -3   3   2       47.33       52.72     34.58 o 
  -2   3   2     2500.07     2492.47     49.29 o 
  -1   3   2     7318.41     8195.20    103.87 o 
   0   3   2     1636.89     1190.38     39.13 o 
   1   3   2     7299.96     7299.19     92.02 o 
   2   3   2     2484.35     2257.58     62.82 o 
   3   3   2       45.74       34.01     12.86 o 
   4   3   2     1396.31     1500.35     32.90 o 
   5   3   2     1105.10     1124.36     29.99 o 
   6   3   2      886.43      845.18     25.06 o 
   7   3   2       94.89      111.04      8.91 o 
   8   3   2       55.77       40.02      7.23 o 
   9   3   2       18.04       35.37      6.50 o 
  10   3   2        2.12        4.03      4.75 o 
  11   3   2       15.45       11.58      4.70 o 
  12   3   2        2.16        4.14      3.39 o 
  13   3   2        0.88       -3.35      6.07 o 
 -13   4   2        0.12       -2.36      5.25 o 
 -12   4   2        2.94        2.60      7.25 o 
 -11   4   2        7.54        0.45      4.05 o 
 -10   4   2       11.71       18.73      6.37 o 
  -9   4   2        3.79        9.84      8.52 o 
  -8   4   2       53.31       98.88     11.15 o 
  -7   4   2      117.82      107.38     19.88 o 
  -6   4   2      949.36      940.65     50.66 o 
  -5   4   2       49.48      453.35     56.10 o 
  -4   4   2     1485.89     1233.18     94.34 o 
  -3   4   2     2013.36     2003.20     73.80 o 
  -2   4   2     1169.39     1242.92     30.84 o 
  -1   4   2     1396.38     1184.62     30.94 o 
   0   4   2      724.76      380.86     19.26 o 
   1   4   2     1398.51      974.33     53.08 o 
   2   4   2     1156.53     1261.53    133.58 o 
   3   4   2     2016.78     1821.04     92.70 o 
   4   4   2     1487.55     1257.40     39.50 o 
   5   4   2       50.20       21.35      4.14 o 
   6   4   2      942.15     1014.83     32.94 o 
   7   4   2      117.51      151.96     14.10 o 
   8   4   2       52.87       85.56     10.07 o 
   9   4   2        3.70        0.40      6.10 o 
  10   4   2       11.61       20.92      5.71 o 
  11   4   2        7.43        4.94      3.97 o 
  12   4   2        2.96       -7.28      7.79 o 
  13   4   2        0.12        6.04      4.83 o 
 -13   5   2        3.79        7.54      5.95 o 
 -12   5   2        3.96        1.45      5.08 o 
 -11   5   2       10.82       12.00      4.35 o 
 -10   5   2        4.23        8.15      5.99 o 
  -9   5   2      115.51      154.35     14.53 o 
  -8   5   2      109.34       98.40     11.78 o 
  -7   5   2       86.86       83.34     20.10 o 
  -6   5   2       26.96       18.48      9.41 o 
  -5   5   2      384.09      528.67     38.76 o 
  -4   5   2      509.55      513.86     38.22 o 
  -3   5   2     5996.63     7025.76    317.11 o 
  -2   5   2      411.81      497.73    240.17 o 
  -1   5   2     1989.09     1915.57     44.50 o 
   0   5   2     1114.06      819.77     32.89 o 
   1   5   2     1994.41     1823.51     98.41 o 
   2   5   2      413.32      352.18     20.87 o 
   3   5   2     5988.96     7058.05    339.74 o 
   4   5   2      508.89      497.38     50.51 o 
   5   5   2      378.04      575.55     27.84 o 
   6   5   2       27.60       20.01      8.77 o 
   7   5   2       87.60       77.51      9.51 o 
   8   5   2      109.90       90.17     13.64 o 
   9   5   2      115.22      134.22     14.94 o 
  10   5   2        4.27        4.35      8.20 o 
  11   5   2       10.92       15.63      4.60 o 
  12   5   2        3.93        4.49      5.82 o 
  13   5   2        3.78        9.31      5.18 o 
 -13   6   2        0.94       -0.27      6.74 o 
 -12   6   2        0.34       -2.14      8.45 o 
 -11   6   2        0.49        0.02      3.94 o 
 -10   6   2        6.69       16.71      5.48 o 
  -9   6   2       63.93       40.84     17.71 o 
  -8   6   2       54.14       80.55     11.28 o 
  -7   6   2      157.66      189.24     16.62 o 
  -6   6   2      163.49      154.59     19.66 o 
  -5   6   2      627.27      591.02     44.49 o 
  -4   6   2      270.95      228.29     28.80 o 
  -3   6   2     2142.34     2194.15     81.33 o 
  -2   6   2      392.22      243.69     48.14 o 
  -1   6   2       34.41       48.55     11.64 o 
   0   6   2     1653.68     1436.46     48.80 o 
   1   6   2       34.50       34.45      6.16 o 
   2   6   2      392.02      336.48     34.61 o 
   3   6   2     2154.80     2219.17     82.46 o 
   4   6   2      269.52      232.99     29.30 o 
   5   6   2      626.57      665.44     24.07 o 
   6   6   2      163.03      149.47     13.26 o 
   7   6   2      158.11      163.79     13.69 o 
   8   6   2       53.23       64.18     10.66 o 
   9   6   2       63.78       72.94     12.00 o 
  10   6   2        6.72       12.85      5.75 o 
  11   6   2        0.49       -1.78      3.39 o 
  12   6   2        0.34        3.16      8.06 o 
  13   6   2        0.95        4.18      4.68 o 
 -12   7   2        0.57       -2.62      6.41 o 
 -11   7   2        0.35       -2.96      9.38 o 
 -10   7   2        1.99        0.64      4.59 o 
  -9   7   2       32.32        1.71      4.98 o 
  -8   7   2       19.59       35.98     10.76 o 
  -7   7   2        2.94       38.15      9.83 o 
  -6   7   2       27.74       28.11     11.56 o 
  -5   7   2      132.11      214.71     30.56 o 
  -4   7   2       74.96       55.61     18.19 o 
  -3   7   2     1088.53     1118.79     64.89 o 
  -2   7   2      485.48      567.22     44.08 o 
  -1   7   2      393.09      420.42     16.56 o 
   0   7   2      517.52      651.83     27.89 o 
   1   7   2      394.26      472.91     25.85 o 
   2   7   2      489.91      553.31     21.96 o 
   3   7   2     1091.24     1162.81    113.48 o 
   4   7   2       74.29       42.48     15.21 o 
   5   7   2      131.82      212.70     16.21 o 
   6   7   2       27.55       18.01      5.81 o 
   7   7   2        2.94       24.74      8.10 o 
   8   7   2       19.91       19.75      9.67 o 
   9   7   2       32.42       36.66     14.73 o 
  10   7   2        1.97        8.71      3.94 o 
  11   7   2        0.35       -2.05      5.28 o 
  12   7   2        0.57        3.98      5.63 o 
 -11   8   2        6.78       16.07     10.57 o 
 -10   8   2        2.22        0.90      4.97 o 
  -9   8   2       39.01        4.68      9.99 o 
  -8   8   2      111.62       94.24      8.27 o 
  -7   8   2       17.81       63.05     11.24 o 
  -6   8   2        8.27       16.63      8.05 o 
  -5   8   2       16.12       23.17     21.06 o 
  -4   8   2      115.03      124.44     24.83 o 
  -3   8   2       11.82       30.68     16.57 o 
  -2   8   2      548.36      617.95     41.58 o 
  -1   8   2      272.59      323.53     23.92 o 
   0   8   2      199.50      211.07     10.47 o 
   1   8   2      272.50      281.47     13.92 o 
   2   8   2      547.25      628.72     25.35 o 
   3   8   2       12.18       19.07     13.83 o 
   4   8   2      114.42      127.23     20.52 o 
   5   8   2       16.12       23.40     14.18 o 
   6   8   2        8.12       17.75     14.69 o 
   7   8   2       17.82       51.10      9.81 o 
   8   8   2      111.92      124.72     19.10 o 
   9   8   2       38.85       19.35      7.65 o 
  10   8   2        2.20       -5.05      6.71 o 
  11   8   2        6.78       12.91      6.78 o 
 -11   9   2        0.59       -1.13      4.70 o 
 -10   9   2        6.22       11.13      5.39 o 
  -9   9   2        0.41        5.81      5.86 o 
  -8   9   2        1.03       -2.24      4.84 o 
  -7   9   2       13.15        5.14      9.91 o 
  -6   9   2       96.30      149.20     25.43 o 
  -5   9   2       61.11      109.75     26.37 o 
  -4   9   2       30.55       45.82     17.58 o 
  -3   9   2       79.79       46.53     20.41 o 
  -2   9   2       13.09       16.08      9.31 o 
  -1   9   2       64.59       70.37      7.45 o 
   0   9   2      125.19      136.67      9.32 o 
   1   9   2       63.53       72.80      7.20 o 
   2   9   2       12.61       14.29      6.48 o 
   3   9   2       79.03       40.48     24.25 o 
   4   9   2       30.55       59.66     19.97 o 
   5   9   2       61.46      118.90     28.25 o 
   6   9   2       95.93      154.64     29.87 o 
   7   9   2       13.02       20.28      6.00 o 
   8   9   2        1.01       10.13      6.20 o 
   9   9   2        0.42        8.60      5.06 o 
  10   9   2        6.21       -3.46      6.66 o 
  11   9   2        0.59        3.30      3.61 o 
 -10  10   2        0.16        1.78      4.00 o 
  -9  10   2        1.55       -3.48      4.51 o 
  -8  10   2       15.56       30.09      8.85 o 
  -7  10   2       18.25       17.29      6.37 o 
  -6  10   2        1.86        5.62      5.38 o 
  -5  10   2       49.63       48.26      9.69 o 
  -4  10   2        1.31       -6.39     13.80 o 
  -3  10   2      104.81      119.58     14.78 o 
  -2  10   2        0.99       12.54      7.48 o 
  -1  10   2       37.58       53.93      9.19 o 
   0  10   2       26.81       71.63      8.60 o 
   1  10   2       37.31       43.83      6.39 o 
   2  10   2        0.94        4.41      6.64 o 
   3  10   2      105.10      111.35     21.70 o 
   4  10   2        1.34       24.66     19.95 o 
   5  10   2       49.40       48.03     10.53 o 
   6  10   2        1.80        1.97      5.62 o 
   7  10   2       18.22        4.61      5.70 o 
   8  10   2       15.47        4.46      8.13 o 
   9  10   2        1.55       -5.12      4.12 o 
  10  10   2        0.17        5.47      5.12 o 
  -9  11   2        0.03        0.37      3.77 o 
  -8  11   2        7.53       -2.40      6.29 o 
  -7  11   2        2.60        1.16      4.61 o 
  -6  11   2        4.62        2.71      4.15 o 
  -5  11   2       18.10        7.28      4.30 o 
  -4  11   2        1.57        5.55      4.82 o 
  -3  11   2       21.58       20.60      4.87 o 
  -2  11   2       93.94       87.99      9.52 o 
  -1  11   2       17.11       -2.64      6.97 o 
   0  11   2        0.02        2.51      6.89 o 
   1  11   2       17.02        8.63     13.19 o 
   2  11   2       94.24       82.19     13.28 o 
   3  11   2       21.18       16.20      6.14 o 
   4  11   2        1.62        1.02      5.81 o 
   5  11   2       18.18        4.58      6.26 o 
   6  11   2        4.55        5.84      4.94 o 
   7  11   2        2.59       -2.30      4.89 o 
   8  11   2        7.58        5.00      5.30 o 
   9  11   2        0.03        5.39      4.53 o 
  -8  12   2        0.92        9.89      4.53 o 
  -7  12   2        3.93        5.66      5.07 o 
  -6  12   2        1.19        2.54      4.04 o 
  -5  12   2        4.10        1.03      5.77 o 
  -4  12   2        1.16        5.63      4.55 o 
  -3  12   2        1.10       -0.44      4.30 o 
  -2  12   2       16.84       32.27      7.22 o 
  -1  12   2        6.71        4.50      4.70 o 
   0  12   2       33.55       31.53      6.66 o 
   1  12   2        6.70       -0.32      4.35 o 
   2  12   2       16.87        6.79      8.64 o 
   3  12   2        1.09       -5.01      5.46 o 
   4  12   2        1.17        5.61      4.83 o 
   5  12   2        4.06       12.82      7.11 o 
   6  12   2        1.20        0.12      5.42 o 
   7  12   2        3.97       -1.76      7.47 o 
   8  12   2        0.92        0.04      3.41 o 
  -6  13   2        0.40        1.96      3.76 o 
  -5  13   2        1.74       -1.61      5.46 o 
  -4  13   2        0.51        1.98      6.36 o 
  -3  13   2       20.95       19.30      5.53 o 
  -2  13   2        4.78        2.47      4.40 o 
  -1  13   2       10.78        8.57      4.89 o 
   0  13   2       30.68       26.87      7.52 o 
   1  13   2       10.74        2.64      4.25 o 
   2  13   2        4.79        2.15      5.37 o 
   3  13   2       21.09        6.50      9.63 o 
   4  13   2        0.51        0.04      4.81 o 
   5  13   2        1.74        1.03      6.73 o 
   6  13   2        0.39       -6.14      4.09 o 
  -3  14   2        1.25        3.00      3.87 o 
  -2  14   2        2.82        0.78      3.97 o 
  -1  14   2        2.91        5.93      4.06 o 
   0  14   2        0.02       -0.54      4.12 o 
   1  14   2        2.98        6.36      3.99 o 
   2  14   2        2.83        3.88      5.23 o 
   3  14   2        1.25        5.26      4.92 o 
   1   0   3    14430.97    16739.92    186.70 o 
   2   0   3      514.75     1005.46     52.39 o 
   3   0   3      236.88      272.93     13.50 o 
   4   0   3      222.66      216.94     10.98 o 
   5   0   3      785.07      991.74     27.67 o 
   6   0   3       87.10       76.07     14.27 o 
   7   0   3        2.67        5.92      2.90 o 
   8   0   3       74.29       68.44      4.99 o 
   9   0   3      192.25      210.25     10.05 o 
  10   0   3       24.22       10.82      5.73 o 
  11   0   3        5.04       13.83      6.96 o 
  12   0   3        0.50        1.32      7.05 o 
  13   0   3        0.21       -0.01      5.46 o 
  14   0   3        0.04        0.47      5.01 o 
 -14   1   3        1.03       -0.78      5.55 o 
 -13   1   3        1.88        3.56      6.84 o 
 -12   1   3        1.89        4.81      7.56 o 
 -11   1   3        5.76       12.43      6.55 o 
 -10   1   3       25.56       39.00      8.44 o 
  -9   1   3       44.63       55.98      7.19 o 
  -8   1   3       19.73       21.23      3.63 o 
  -7   1   3      398.20      377.99      9.88 o 
  -6   1   3      828.64      740.72     30.41 o 
  -5   1   3      998.89      947.75     42.76 o 
  -4   1   3     1408.41     1248.89     23.74 o 
  -3   1   3    14545.82    12510.68    187.34 o 
  -2   1   3     1825.86     1463.72     38.74 o 
  -1   1   3    20117.43    19690.95    207.07 o 
   0   1   3     7206.05     6922.59     81.72 o 
   1   1   3    20137.23    20255.89    255.76 o 
   2   1   3     1811.53     1527.68     44.11 o 
   3   1   3    14562.68    12689.76    148.57 o 
   4   1   3     1407.79     1266.32     24.84 o 
   5   1   3      995.65      958.52     39.19 o 
   6   1   3      834.67      787.52     18.45 o 
   7   1   3      397.84      382.97     12.11 o 
   8   1   3       19.77       14.89      3.73 o 
   9   1   3       44.30       56.92      5.99 o 
  10   1   3       25.52       42.49      7.21 o 
  11   1   3        5.79        9.01      3.79 o 
  12   1   3        1.91       -2.00      7.86 o 
  13   1   3        1.90        1.83      5.96 o 
  14   1   3        1.03        1.08      5.02 o 
 -14   2   3        0.09        4.60      5.26 o 
 -13   2   3        5.47        0.40      6.65 o 
 -12   2   3       16.25       27.58     11.51 o 
 -11   2   3       11.66        4.79      4.58 o 
 -10   2   3       13.04        4.42      5.67 o 
  -9   2   3       89.73      103.99     10.69 o 
  -8   2   3        9.95       19.69      5.69 o 
  -7   2   3      367.87      447.48     29.93 o 
  -6   2   3      306.24      519.41     25.37 o 
  -5   2   3     2656.81     3064.69     64.90 o 
  -4   2   3      518.23      505.89     23.00 o 
  -3   2   3       18.45       29.02     12.74 o 
  -2   2   3     1488.40     1394.55     31.70 o 
  -1   2   3     1938.97     2693.84     54.49 o 
   0   2   3    36412.73    32751.06    404.27 o 
   1   2   3     1918.02     2736.07     55.08 o 
   2   2   3     1470.38     1248.63     85.91 o 
   3   2   3       18.02       11.08      6.28 o 
   4   2   3      523.70      547.34     16.68 o 
   5   2   3     2660.54     2885.59     82.86 o 
   6   2   3      306.99      528.19     15.49 o 
   7   2   3      368.03      428.63     18.80 o 
   8   2   3        9.71       17.78      4.96 o 
   9   2   3       90.19      111.84     10.05 o 
  10   2   3       13.08        3.48      5.20 o 
  11   2   3       11.54        3.96      3.87 o 
  12   2   3       16.25       11.86      4.55 o 
  13   2   3        5.51        6.83     11.28 o 
  14   2   3        0.09        3.05      5.55 o 
 -13   3   3        0.94        0.77      3.38 o 
 -12   3   3        7.34       13.68      5.36 o 
 -11   3   3       17.05       37.87      7.74 o 
 -10   3   3       35.74       50.15      6.95 o 
  -9   3   3       94.44      134.44     12.40 o 
  -8   3   3      115.60      149.98     21.95 o 
  -7   3   3       24.17       18.23     11.09 o 
  -6   3   3      948.11      923.81     39.67 o 
  -5   3   3      873.11      874.07     34.32 o 
  -4   3   3     2717.40     2906.57     56.98 o 
  -3   3   3     4921.49     5090.88     84.11 o 
  -2   3   3       12.14        9.62      4.89 o 
  -1   3   3    12835.29    12134.12    134.40 o 
   0   3   3     1900.64     2658.06    103.75 o 
   1   3   3    12788.35    11900.98    110.45 o 
   2   3   3       11.45        7.13      3.94 o 
   3   3   3     4934.07     4914.17     76.83 o 
   4   3   3     2718.52     3163.28     55.22 o 
   5   3   3      870.65      899.16     27.04 o 
   6   3   3      945.08      956.49     21.36 o 
   7   3   3       24.53       17.90      4.48 o 
   8   3   3      114.89      122.14     17.76 o 
   9   3   3       94.61      118.41      9.21 o 
  10   3   3       35.99       49.63      8.85 o 
  11   3   3       17.05       19.53      5.73 o 
  12   3   3        7.24        7.28      3.69 o 
  13   3   3        0.91       -5.19     10.32 o 
 -13   4   3        1.03       10.25      6.14 o 
 -12   4   3        0.26       -0.13      7.01 o 
 -11   4   3        0.27        2.31      3.97 o 
 -10   4   3       16.54       11.98      6.26 o 
  -9   4   3       11.15       16.61      9.03 o 
  -8   4   3       65.04       90.96     11.16 o 
  -7   4   3        5.72       15.95     10.29 o 
  -6   4   3       21.20       11.85      8.97 o 
  -5   4   3     1152.99     1353.04     43.70 o 
  -4   4   3      146.14      171.62     20.64 o 
  -3   4   3      859.25     1011.31     31.46 o 
  -2   4   3     4757.07     5187.75     79.82 o 
  -1   4   3     5269.32     4513.08     71.18 o 
   0   4   3     8071.42     5844.98    100.07 o 
   1   4   3     5257.04     4370.85     54.93 o 
   2   4   3     4752.35     5242.12     92.40 o 
   3   4   3      859.32     1032.27     69.68 o 
   4   4   3      148.01      180.62     13.64 o 
   5   4   3     1146.75     1211.71     26.32 o 
   6   4   3       21.43        9.08      4.75 o 
   7   4   3        5.81       16.14      8.40 o 
   8   4   3       65.47       73.25     11.14 o 
   9   4   3       10.94       26.72      6.03 o 
  10   4   3       16.58       23.91      7.14 o 
  11   4   3        0.27       -5.18      3.92 o 
  12   4   3        0.27       -4.64      6.95 o 
  13   4   3        1.04       -1.64      4.42 o 
 -13   5   3        0.42       -5.44      7.12 o 
 -12   5   3        3.89        4.94      6.49 o 
 -11   5   3        6.10       -2.22      3.49 o 
 -10   5   3        3.13        2.48      3.51 o 
  -9   5   3       17.92       28.97     13.39 o 
  -8   5   3      141.03      132.55     19.83 o 
  -7   5   3      138.61      123.64     21.90 o 
  -6   5   3      462.86      529.12     41.83 o 
  -5   5   3       92.81       41.36     16.25 o 
  -4   5   3       24.51       39.00     13.41 o 
  -3   5   3      244.25      290.79     29.02 o 
  -2   5   3     4856.52     4379.66    225.20 o 
  -1   5   3     1462.89     1624.68     44.89 o 
   0   5   3      376.73      363.86     24.20 o 
   1   5   3     1451.17     1681.68     51.21 o 
   2   5   3     4864.26     4226.39     84.48 o 
   3   5   3      242.55      431.91     59.29 o 
   4   5   3       25.66       42.26      8.00 o 
   5   5   3       92.88       41.68      6.77 o 
   6   5   3      465.73      557.09     20.32 o 
   7   5   3      139.09      130.65     12.45 o 
   8   5   3      141.25      129.57     13.74 o 
   9   5   3       17.74       35.09     10.47 o 
  10   5   3        3.27        7.43      5.64 o 
  11   5   3        6.06        2.85      3.57 o 
  12   5   3        3.94        4.74      5.51 o 
  13   5   3        0.42        8.17      5.30 o 
 -13   6   3        1.41       -1.81      5.84 o 
 -12   6   3        1.69        3.85      7.27 o 
 -11   6   3        4.80       11.56      3.56 o 
 -10   6   3        0.47       -4.31      3.51 o 
  -9   6   3        7.68       22.74     13.58 o 
  -8   6   3        8.66       44.12      9.62 o 
  -7   6   3      125.77      126.67     23.68 o 
  -6   6   3      229.62      283.74     25.38 o 
  -5   6   3      313.66      295.68     26.12 o 
  -4   6   3      461.04      482.53     40.86 o 
  -3   6   3      921.69     1074.53     57.65 o 
  -2   6   3     1260.36     1448.22    161.46 o 
  -1   6   3      156.85      154.48     14.51 o 
   0   6   3      424.84      454.94     27.22 o 
   1   6   3      160.48      210.99     11.41 o 
   2   6   3     1267.96     1523.30     33.64 o 
   3   6   3      922.23     1071.19    139.28 o 
   4   6   3      460.95      481.32     19.31 o 
   5   6   3      313.28      324.74     17.56 o 
   6   6   3      230.60      295.90     18.96 o 
   7   6   3      125.21      134.14     18.11 o 
   8   6   3        8.62       22.20     11.79 o 
   9   6   3        7.75       18.87     22.78 o 
  10   6   3        0.46        3.01      4.11 o 
  11   6   3        4.79        6.90      3.59 o 
  12   6   3        1.68        0.10      5.62 o 
  13   6   3        1.41        1.55      4.89 o 
 -12   7   3        1.43       -2.54      6.84 o 
 -11   7   3        2.03       -0.39      6.80 o 
 -10   7   3        2.99        4.62      3.48 o 
  -9   7   3        6.03        8.28      4.39 o 
  -8   7   3       85.02      127.59     16.20 o 
  -7   7   3       30.37       78.46     14.33 o 
  -6   7   3       79.78       58.03     13.61 o 
  -5   7   3       24.26       11.68     13.48 o 
  -4   7   3      397.67      485.54     44.33 o 
  -3   7   3       77.25       98.70     21.57 o 
  -2   7   3      195.52      245.25     29.30 o 
  -1   7   3      561.85      491.06     17.14 o 
   0   7   3      390.76      282.64     17.50 o 
   1   7   3      563.92      550.41     23.58 o 
   2   7   3      194.64      256.74     16.08 o 
   3   7   3       76.93       75.48     19.09 o 
   4   7   3      398.88      561.33     46.89 o 
   5   7   3       24.23       17.61     13.28 o 
   6   7   3       80.21       60.39      9.51 o 
   7   7   3       30.87       55.55      8.99 o 
   8   7   3       84.20       93.63     11.98 o 
   9   7   3        6.12       17.87      5.50 o 
  10   7   3        2.89        7.48      4.23 o 
  11   7   3        2.04        7.30      5.76 o 
  12   7   3        1.43       -4.65      5.45 o 
 -11   8   3        2.84        7.27     11.13 o 
 -10   8   3       16.61        4.06      6.91 o 
  -9   8   3       21.67       41.36      8.12 o 
  -8   8   3        9.33        9.22      3.93 o 
  -7   8   3       68.25       74.79     11.67 o 
  -6   8   3       17.72       33.49     10.30 o 
  -5   8   3       84.77       79.61     15.14 o 
  -4   8   3       23.43       23.73     14.22 o 
  -3   8   3       98.86      126.41     24.87 o 
  -2   8   3       41.71       80.61     16.25 o 
  -1   8   3      156.75      156.90      9.52 o 
   0   8   3      221.27      228.70     10.57 o 
   1   8   3      156.10      226.43     28.43 o 
   2   8   3       42.53       72.44     11.05 o 
   3   8   3       98.34      121.63     25.10 o 
   4   8   3       23.18       20.96     14.12 o 
   5   8   3       83.95       85.20     22.87 o 
   6   8   3       17.81       41.23     18.03 o 
   7   8   3       67.97       40.61      9.42 o 
   8   8   3        9.30        9.83      4.71 o 
   9   8   3       21.55       22.11      6.62 o 
  10   8   3       16.64       13.54      8.58 o 
  11   8   3        2.84        0.88      4.95 o 
 -11   9   3        3.34       16.63      6.42 o 
 -10   9   3        1.14        1.93      4.93 o 
  -9   9   3       11.38        1.87      8.23 o 
  -8   9   3        4.43       13.50      6.41 o 
  -7   9   3       10.09       14.98      8.44 o 
  -6   9   3       76.57       96.21     21.49 o 
  -5   9   3       46.87       35.89     19.99 o 
  -4   9   3       66.21       70.13     22.04 o 
  -3   9   3       64.40       60.82     19.38 o 
  -2   9   3       68.41       94.50     12.66 o 
  -1   9   3       57.97       48.11      7.82 o 
   0   9   3      103.71      173.51     12.10 o 
   1   9   3       58.73       41.18      5.88 o 
   2   9   3       68.64       54.56     18.20 o 
   3   9   3       65.02       60.62     19.43 o 
   4   9   3       66.92       93.98     23.86 o 
   5   9   3       46.43       52.37     19.84 o 
   6   9   3       76.20       45.79     18.66 o 
   7   9   3       10.28        0.82      5.01 o 
   8   9   3        4.46        4.94      6.96 o 
   9   9   3       11.28        9.12      8.60 o 
  10   9   3        1.12        8.61      7.21 o 
  11   9   3        3.35        6.26      3.83 o 
 -10  10   3        1.13        7.32      5.28 o 
  -9  10   3        1.64        1.88      4.36 o 
  -8  10   3        6.09       10.38      5.55 o 
  -7  10   3        2.34        3.69      5.34 o 
  -6  10   3       32.14       17.12      7.42 o 
  -5  10   3        4.30        9.56      5.58 o 
  -4  10   3       79.80       90.88     23.58 o 
  -3  10   3       19.55       30.47      9.13 o 
  -2  10   3       25.96       13.36      7.96 o 
  -1  10   3       41.14       45.01      8.98 o 
   0  10   3        1.53       -0.43      5.61 o 
   1  10   3       41.35       31.43      7.16 o 
   2  10   3       26.37       11.48     12.96 o 
   3  10   3       19.95       24.59     14.13 o 
   4  10   3       78.94      106.99     26.70 o 
   5  10   3        4.33       -0.37      4.53 o 
   6  10   3       32.21       17.62      9.15 o 
   7  10   3        2.32        6.14      4.81 o 
   8  10   3        6.08        9.30      4.72 o 
   9  10   3        1.63        3.71      3.68 o 
  10  10   3        1.15        3.09      4.01 o 
  -9  11   3        0.63        0.97      3.60 o 
  -8  11   3        0.72        4.32      5.15 o 
  -7  11   3        4.29        5.66      4.96 o 
  -6  11   3        7.72        8.51      4.89 o 
  -5  11   3        0.36        4.56      4.22 o 
  -4  11   3       19.13       36.71      7.26 o 
  -3  11   3       50.11       51.77      8.40 o 
  -2  11   3       32.81       34.86      9.86 o 
  -1  11   3       26.75       47.93     10.30 o 
   0  11   3        0.54       -3.51      6.85 o 
   1  11   3       26.26       39.32     17.58 o 
   2  11   3       32.53       42.90      7.01 o 
   3  11   3       49.74       46.44     15.60 o 
   4  11   3       18.82       17.09     19.16 o 
   5  11   3        0.37       -3.70      5.79 o 
   6  11   3        7.65        7.37      5.05 o 
   7  11   3        4.31        3.49      5.12 o 
   8  11   3        0.75       -2.79      4.50 o 
   9  11   3        0.64        2.79      3.90 o 
  -8  12   3        0.22        2.19      3.98 o 
  -7  12   3        2.19        9.04      5.90 o 
  -6  12   3       10.14        9.95      5.08 o 
  -5  12   3        6.69        1.94      8.59 o 
  -4  12   3        6.15       17.30      6.23 o 
  -3  12   3       14.08       21.32      4.77 o 
  -2  12   3        1.08        1.95      4.37 o 
  -1  12   3        2.68        4.20      3.51 o 
   0  12   3        3.28        2.14      6.48 o 
   1  12   3        2.71       11.42      5.26 o 
   2  12   3        1.04       -2.52      4.93 o 
   3  12   3       14.13       17.97     11.17 o 
   4  12   3        6.15       13.71      8.36 o 
   5  12   3        6.70        4.41      4.41 o 
   6  12   3       10.17       10.59      4.90 o 
   7  12   3        2.18        3.23      3.80 o 
   8  12   3        0.21       -4.87      3.56 o 
  -6  13   3        1.45       -0.01      4.16 o 
  -5  13   3        0.66       -3.97      5.10 o 
  -4  13   3        6.07        9.77     12.47 o 
  -3  13   3        8.02        8.11      6.01 o 
  -2  13   3        1.03       -1.20      4.17 o 
  -1  13   3        3.82       13.53      4.93 o 
   0  13   3       10.77       20.95      6.40 o 
   1  13   3        3.79        8.15      4.74 o 
   2  13   3        1.00       -1.17      4.48 o 
   3  13   3        8.01        3.63      5.47 o 
   4  13   3        6.08        5.94      5.63 o 
   5  13   3        0.67       -1.17      4.78 o 
   6  13   3        1.41       -2.43      3.86 o 
  -3  14   3        0.01        4.84      4.04 o 
  -2  14   3        2.62        4.51      5.74 o 
  -1  14   3        0.17        1.78      3.93 o 
   0  14   3        2.47       -2.62      3.87 o 
   1  14   3        0.18        4.87      4.05 o 
   2  14   3        2.62        8.66      7.45 o 
   3  14   3        0.01       -4.38      4.51 o 
   0   0   4    26822.40    27707.41    237.91 o 
   1   0   4     1622.02     1450.91     27.16 o 
   2   0   4     7535.97     8730.75    121.12 o 
   3   0   4      260.15      360.60     15.41 o 
   4   0   4      321.40      424.33     17.11 o 
   5   0   4     3927.76     2989.14     79.22 o 
   6   0   4       30.62       33.97      4.05 o 
   7   0   4       81.73      172.77      7.15 o 
   8   0   4      238.93      238.46     10.54 o 
   9   0   4        3.81        4.55      4.00 o 
  10   0   4      100.44      107.17      8.39 o 
  11   0   4        7.08        4.55      5.99 o 
  12   0   4        2.02       -0.03      8.29 o 
  13   0   4        0.31        3.26      6.39 o 
  14   0   4        0.14        1.45      4.94 o 
 -14   1   4        0.50       -1.36      5.48 o 
 -13   1   4        0.30        1.74      6.20 o 
 -12   1   4       15.41       15.72      9.69 o 
 -11   1   4        0.38       -5.62      5.88 o 
 -10   1   4        0.99       -2.73      5.44 o 
  -9   1   4       11.27        4.35      4.52 o 
  -8   1   4       31.81       26.99      3.87 o 
  -7   1   4        7.07        9.32      3.53 o 
  -6   1   4      497.57      520.14     24.83 o 
  -5   1   4      314.67      292.80     31.15 o 
  -4   1   4      313.87      468.84     25.92 o 
  -3   1   4     4187.09     4167.06     94.21 o 
  -2   1   4     3730.94     3598.91     91.59 o 
  -1   1   4     5446.28     5601.96    122.94 o 
   0   1   4      175.81      150.73     10.32 o 
   1   1   4     5423.00     5632.45     96.23 o 
   2   1   4     3716.84     3546.04     57.89 o 
   3   1   4     4185.83     4115.51     76.03 o 
   4   1   4      313.20      427.89     16.13 o 
   5   1   4      313.22      315.05     19.57 o 
   6   1   4      504.37      528.18     14.23 o 
   7   1   4        7.18        7.52      3.36 o 
   8   1   4       32.55       24.75      4.31 o 
   9   1   4       11.17        4.63      3.76 o 
  10   1   4        0.94       -4.20      4.17 o 
  11   1   4        0.37        1.06      3.47 o 
  12   1   4       15.31       25.36     10.70 o 
  13   1   4        0.31        2.62      5.72 o 
  14   1   4        0.49        2.79      4.95 o 
 -14   2   4        0.04       -0.91      2.90 o 
 -13   2   4        0.27        5.49      5.94 o 
 -12   2   4       10.13       19.70     10.22 o 
 -11   2   4        0.55        7.62      4.87 o 
 -10   2   4       16.74       43.51      7.83 o 
  -9   2   4        3.84        7.46      5.17 o 
  -8   2   4       67.89       85.20      8.77 o 
  -7   2   4      525.28      576.83     34.15 o 
  -6   2   4     1128.08     1240.21     44.41 o 
  -5   2   4     2611.20     2224.77     54.30 o 
  -4   2   4     1765.52     2114.95     64.74 o 
  -3   2   4      247.66      204.66     14.83 o 
  -2   2   4     3933.66     3884.24    102.51 o 
  -1   2   4     2138.70     1884.78     57.28 o 
   0   2   4    50670.18    53648.71    335.46 o 
   1   2   4     2153.27     1963.82     41.62 o 
   2   2   4     3919.49     3755.76    139.15 o 
   3   2   4      251.81      258.46     12.23 o 
   4   2   4     1763.18     1830.67     44.59 o 
   5   2   4     2605.30     2327.77     51.53 o 
   6   2   4     1133.88     1195.45     23.54 o 
   7   2   4      523.96      598.82     18.11 o 
   8   2   4       67.69       69.66      9.09 o 
   9   2   4        3.87        5.46      5.19 o 
  10   2   4       16.86       43.69      6.39 o 
  11   2   4        0.52       -2.35      4.50 o 
  12   2   4       10.08        9.86      4.66 o 
  13   2   4        0.27       15.75     13.51 o 
  14   2   4        0.04        0.80      5.12 o 
 -13   3   4        0.03        0.73      3.45 o 
 -12   3   4        1.81        9.38      5.11 o 
 -11   3   4       70.04       97.92     10.46 o 
 -10   3   4       69.51      102.15     11.55 o 
  -9   3   4       77.50      135.82     13.00 o 
  -8   3   4       19.64       26.43     12.30 o 
  -7   3   4       73.62      116.65     20.68 o 
  -6   3   4      730.66      665.63     33.42 o 
  -5   3   4     1360.34     1684.95     57.91 o 
  -4   3   4     1063.83     1148.21     35.88 o 
  -3   3   4     1615.79     1732.86     53.58 o 
  -2   3   4     1287.16     1289.69     44.28 o 
  -1   3   4    17188.73    16286.52    128.68 o 
   0   3   4     9913.60    10743.58    138.03 o 
   1   3   4    17138.23    16394.89    195.47 o 
   2   3   4     1283.84     1233.59     38.94 o 
   3   3   4     1594.14     1692.71     43.69 o 
   4   3   4     1074.01     1256.50     39.70 o 
   5   3   4     1364.79     1623.31     27.65 o 
   6   3   4      731.16      693.30     19.71 o 
   7   3   4       72.32      116.66      9.28 o 
   8   3   4       19.82       10.67      5.36 o 
   9   3   4       77.69      104.30      8.97 o 
  10   3   4       69.59      101.44      9.52 o 
  11   3   4       70.10       94.83      8.98 o 
  12   3   4        1.79       10.03      3.90 o 
  13   3   4        0.03        4.58      8.01 o 
 -13   4   4        1.24        6.40      3.62 o 
 -12   4   4        6.30       11.49      5.14 o 
 -11   4   4        6.68       14.57      4.41 o 
 -10   4   4        7.16        4.62      6.01 o 
  -9   4   4       34.27       54.59      9.52 o 
  -8   4   4       82.54       91.56     20.40 o 
  -7   4   4       68.28       84.53     18.99 o 
  -6   4   4      531.62      474.63     41.29 o 
  -5   4   4      689.51      584.94     62.81 o 
  -4   4   4      940.35     1147.02    116.77 o 
  -3   4   4     1271.27     1163.42     56.71 o 
  -2   4   4      318.21      344.57     17.75 o 
  -1   4   4     4302.78     4440.70     71.48 o 
   0   4   4     4173.10     4390.08     79.10 o 
   1   4   4     4319.81     4370.74     67.57 o 
   2   4   4      312.38      335.25     23.97 o 
   3   4   4     1267.64     1149.92     61.72 o 
   4   4   4      932.54     1126.42     54.83 o 
   5   4   4      690.04      637.23     19.45 o 
   6   4   4      533.71      490.62     18.39 o 
   7   4   4       68.05       73.88      8.53 o 
   8   4   4       82.68       95.10     10.32 o 
   9   4   4       34.68       36.77      7.58 o 
  10   4   4        7.22       11.44      4.77 o 
  11   4   4        6.61       20.42      6.94 o 
  12   4   4        6.26        8.17      6.39 o 
  13   4   4        1.24        2.55      4.56 o 
 -13   5   4        0.19        4.86      6.86 o 
 -12   5   4        1.91        9.49      4.44 o 
 -11   5   4        5.98        4.00      3.18 o 
 -10   5   4       11.05       15.97      4.24 o 
  -9   5   4       28.44       47.54     10.70 o 
  -8   5   4        4.55        7.65      6.71 o 
  -7   5   4       10.48       20.20     12.02 o 
  -6   5   4      370.52      373.55     55.01 o 
  -5   5   4      341.81      365.99     35.74 o 
  -4   5   4      281.32      355.95     36.34 o 
  -3   5   4      579.29      925.52     37.57 o 
  -2   5   4     2876.23     2733.14     61.60 o 
  -1   5   4      223.30      328.20     15.82 o 
   0   5   4      673.80      494.59     25.49 o 
   1   5   4      221.48      340.41     19.26 o 
   2   5   4     2882.48     2704.36     58.84 o 
   3   5   4      580.73      932.56     48.90 o 
   4   5   4      285.52      383.78     16.16 o 
   5   5   4      346.40      335.42     16.23 o 
   6   5   4      371.36      368.51     16.73 o 
   7   5   4       10.32       10.71      5.37 o 
   8   5   4        4.40        1.10      6.84 o 
   9   5   4       27.94       42.26      7.03 o 
  10   5   4       10.87        7.80      5.05 o 
  11   5   4        6.07       -2.92      3.71 o 
  12   5   4        1.93        4.19      5.45 o 
  13   5   4        0.19       -0.43      4.71 o 
 -12   6   4        0.64        0.95      3.86 o 
 -11   6   4        0.20        6.01      3.93 o 
 -10   6   4        3.91        2.09      3.51 o 
  -9   6   4       45.71       84.15     11.99 o 
  -8   6   4       59.23       47.39     14.33 o 
  -7   6   4       67.17       34.40     14.12 o 
  -6   6   4      111.03      133.19     24.21 o 
  -5   6   4      236.10      235.93     23.66 o 
  -4   6   4       81.19       65.76     20.55 o 
  -3   6   4      571.70      618.64     44.42 o 
  -2   6   4     1045.20     1250.20     64.35 o 
  -1   6   4      270.15      308.22     20.36 o 
   0   6   4      140.67      136.45     16.16 o 
   1   6   4      268.44      347.69     14.54 o 
   2   6   4     1046.94     1350.44     41.19 o 
   3   6   4      565.98      626.15     52.89 o 
   4   6   4       81.15       55.91      7.22 o 
   5   6   4      233.91      246.47     15.34 o 
   6   6   4      108.51      117.99     11.53 o 
   7   6   4       66.70       49.99      8.91 o 
   8   6   4       58.93       43.09      8.35 o 
   9   6   4       45.70       80.35     16.56 o 
  10   6   4        3.91        4.35      3.87 o 
  11   6   4        0.22       -1.45      3.46 o 
  12   6   4        0.64       -1.47      5.47 o 
 -12   7   4        0.31        5.76      8.85 o 
 -11   7   4        5.76       12.26      4.98 o 
 -10   7   4       13.89       13.91      6.33 o 
  -9   7   4        3.71        6.65      3.67 o 
  -8   7   4      111.38      169.42     15.78 o 
  -7   7   4       17.24        5.58     10.33 o 
  -6   7   4       67.41       57.08     13.84 o 
  -5   7   4      174.73      226.11     31.27 o 
  -4   7   4      373.62      440.48     43.31 o 
  -3   7   4      325.81      429.78     33.85 o 
  -2   7   4       62.44       73.10     14.93 o 
  -1   7   4       80.42       34.92      5.75 o 
   0   7   4        9.40        8.08      4.10 o 
   1   7   4       79.20       57.18      7.04 o 
   2   7   4       62.38       52.95      8.24 o 
   3   7   4      325.48      473.60     42.16 o 
   4   7   4      373.24      434.99     41.00 o 
   5   7   4      175.86      199.09     30.65 o 
   6   7   4       68.01       59.62      9.06 o 
   7   7   4       17.64        6.78      5.58 o 
   8   7   4      111.29      143.66     22.45 o 
   9   7   4        3.65       44.51     27.74 o 
  10   7   4       13.86       14.61      6.18 o 
  11   7   4        5.79        7.67      5.75 o 
  12   7   4        0.31       -4.48      5.36 o 
 -11   8   4        0.99        4.82      7.17 o 
 -10   8   4        2.85        9.40      7.08 o 
  -9   8   4       21.87       10.01      4.22 o 
  -8   8   4        2.45       -5.42      3.62 o 
  -7   8   4        6.66       20.54     10.70 o 
  -6   8   4        2.58        9.62      8.98 o 
  -5   8   4      199.28      306.10     32.84 o 
  -4   8   4       25.01       20.41     13.13 o 
  -3   8   4       20.06       33.78     17.11 o 
  -2   8   4       11.23       20.45     20.78 o 
  -1   8   4       47.29       64.47      6.67 o 
   0   8   4      209.35      251.77     11.12 o 
   1   8   4       47.01       62.82      9.73 o 
   2   8   4       10.61        9.20      5.22 o 
   3   8   4       20.04       13.94     12.79 o 
   4   8   4       25.18       15.74     15.14 o 
   5   8   4      200.14      304.67     41.31 o 
   6   8   4        2.66       13.36     13.97 o 
   7   8   4        6.64       -7.28     12.34 o 
   8   8   4        2.45        0.76      4.94 o 
   9   8   4       21.79       11.66      4.33 o 
  10   8   4        2.86       16.53      8.68 o 
  11   8   4        1.00        7.08      4.35 o 
 -11   9   4        1.38        4.34      5.08 o 
 -10   9   4        0.64        3.20      6.44 o 
  -9   9   4        5.91       -1.31     12.92 o 
  -8   9   4        6.03        5.27      5.04 o 
  -7   9   4        6.73       12.19      9.18 o 
  -6   9   4       39.92       93.23     24.75 o 
  -5   9   4       51.45       22.41     12.68 o 
  -4   9   4      233.56      218.02     35.17 o 
  -3   9   4       33.83       16.88     14.41 o 
  -2   9   4      260.85      285.92     36.87 o 
  -1   9   4        2.83       19.14      6.70 o 
   0   9   4      112.14       86.34     10.16 o 
   1   9   4        2.60        2.77      4.84 o 
   2   9   4      259.64      283.45     37.00 o 
   3   9   4       34.09        9.11     17.07 o 
   4   9   4      235.53      246.49     48.78 o 
   5   9   4       51.72       30.95     16.27 o 
   6   9   4       39.52       65.65     21.07 o 
   7   9   4        6.70       -0.86      8.51 o 
   8   9   4        5.99        2.23     11.28 o 
   9   9   4        5.84        1.96      6.13 o 
  10   9   4        0.65       11.74     12.45 o 
  11   9   4        1.39        1.75      4.07 o 
 -10  10   4        4.29        5.84      5.15 o 
  -9  10   4        1.63        7.41      5.35 o 
  -8  10   4        2.66        2.05      4.73 o 
  -7  10   4       10.73        1.88      7.63 o 
  -6  10   4       22.37        5.00      9.72 o 
  -5  10   4       18.52       11.73      5.26 o 
  -4  10   4       17.77       12.09     10.81 o 
  -3  10   4      118.49      173.09     16.76 o 
  -2  10   4       83.04       98.27     12.71 o 
  -1  10   4       98.34       85.35     11.92 o 
   0  10   4        1.74        1.38      5.41 o 
   1  10   4       98.98       66.32     10.83 o 
   2  10   4       83.22      103.22     20.53 o 
   3  10   4      117.99      164.95     27.09 o 
   4  10   4       17.80       16.37     16.02 o 
   5  10   4       18.33       12.84      6.38 o 
   6  10   4       22.29       14.02      7.29 o 
   7  10   4       10.85       14.57      4.86 o 
   8  10   4        2.59       -5.87      4.48 o 
   9  10   4        1.61        6.98      6.09 o 
  10  10   4        4.28        4.84      4.34 o 
  -9  11   4        1.04       -4.01      4.74 o 
  -8  11   4        6.81        9.14      5.09 o 
  -7  11   4        2.31       -0.51      4.17 o 
  -6  11   4        4.51        3.27      8.17 o 
  -5  11   4        5.64        4.76      4.47 o 
  -4  11   4       17.86       26.89      5.57 o 
  -3  11   4      122.36      148.37     10.42 o 
  -2  11   4       61.17       46.11     10.19 o 
  -1  11   4        6.90        3.94      7.88 o 
   0  11   4       12.62        5.59     18.51 o 
   1  11   4        6.83        0.47     16.35 o 
   2  11   4       60.81       36.50      7.22 o 
   3  11   4      121.80      148.54     16.32 o 
   4  11   4       17.91       15.35     10.53 o 
   5  11   4        5.65       -7.60      6.42 o 
   6  11   4        4.59        9.40      6.33 o 
   7  11   4        2.29        1.51      4.66 o 
   8  11   4        6.79        2.51      3.98 o 
   9  11   4        1.05        3.41      4.56 o 
  -8  12   4        0.10       -1.59      3.70 o 
  -7  12   4        6.50        7.86      5.68 o 
  -6  12   4        1.35        7.00      4.77 o 
  -5  12   4        0.33        9.22      6.13 o 
  -4  12   4        3.95        4.01      3.81 o 
  -3  12   4        1.58        6.26      4.33 o 
  -2  12   4        9.22        4.00      4.13 o 
  -1  12   4        2.04        4.44      4.30 o 
   0  12   4        8.51       17.44      7.72 o 
   1  12   4        2.06        2.43      4.35 o 
   2  12   4        9.11        0.11      4.65 o 
   3  12   4        1.56        5.43      9.34 o 
   4  12   4        3.92        0.65      8.75 o 
   5  12   4        0.35       -0.19      6.01 o 
   6  12   4        1.35        5.73      4.09 o 
   7  12   4        6.53        1.04      4.96 o 
   8  12   4        0.10        7.37      4.70 o 
  -6  13   4        1.19        2.00      3.84 o 
  -5  13   4        4.97        7.76      4.04 o 
  -4  13   4        4.85        3.48      6.02 o 
  -3  13   4        5.99       -2.83      4.09 o 
  -2  13   4        7.63        7.00      4.62 o 
  -1  13   4        2.22        5.86      4.26 o 
   0  13   4       32.99       44.98      7.59 o 
   1  13   4        2.14        5.32      4.84 o 
   2  13   4        7.68        1.21      8.80 o 
   3  13   4        6.03        6.63      4.64 o 
   4  13   4        4.96       -3.48      4.88 o 
   5  13   4        5.00        7.20      7.00 o 
   6  13   4        1.19       -2.49      4.06 o 
  -3  14   4       12.17        9.62      4.18 o 
  -2  14   4        6.17        8.46      5.46 o 
  -1  14   4        6.46        4.64      4.30 o 
   0  14   4        1.99        8.28      4.57 o 
   1  14   4        6.54        9.68      6.04 o 
   2  14   4        6.10        5.61      6.04 o 
   3  14   4       12.15        8.48      7.52 o 
   1   0   5     1352.66      986.56     47.05 o 
   2   0   5    47122.50    42599.80    440.24 o 
   3   0   5      278.45      302.72     22.74 o 
   4   0   5     3081.67     4109.63    103.69 o 
   5   0   5     1552.68     1448.39     29.94 o 
   6   0   5       45.08       62.26      4.62 o 
   7   0   5      152.95      213.70      7.81 o 
   8   0   5        3.40        0.85      3.30 o 
   9   0   5       65.94       31.98      4.86 o 
  10   0   5        4.29       -0.39      6.07 o 
  11   0   5        1.86        1.40      5.89 o 
  12   0   5        7.18       12.20      8.96 o 
  13   0   5        0.18       -3.61      6.09 o 
  14   0   5        0.46        4.88      5.49 o 
 -14   1   5        0.22        0.73      7.49 o 
 -13   1   5        3.78        4.23      6.55 o 
 -12   1   5       12.81       26.73     10.85 o 
 -11   1   5        8.60        0.47      5.39 o 
 -10   1   5        0.94       -4.19     12.07 o 
  -9   1   5       30.15       32.96      6.78 o 
  -8   1   5      287.51      272.76      9.40 o 
  -7   1   5      313.88      298.86     10.67 o 
  -6   1   5       50.23       51.96      5.78 o 
  -5   1   5     1423.66     1126.16     41.61 o 
  -4   1   5     2422.64     2070.68     57.16 o 
  -3   1   5     1951.18     1187.82     39.68 o 
  -2   1   5    12486.80    13083.28    191.06 o 
  -1   1   5     3194.72     3950.86     87.21 o 
   0   1   5     6164.04     6692.21     83.95 o 
   1   1   5     3206.91     4055.83     87.20 o 
   2   1   5    12519.08    13433.65    134.26 o 
   3   1   5     1957.44     1288.20     41.79 o 
   4   1   5     2417.53     2086.01     47.42 o 
   5   1   5     1431.98     1154.11     26.41 o 
   6   1   5       50.29       53.03      4.25 o 
   7   1   5      312.88      294.91     10.38 o 
   8   1   5      287.17      286.74     11.99 o 
   9   1   5       30.20       32.69      5.37 o 
  10   1   5        0.92        7.87      5.83 o 
  11   1   5        8.59        6.00      4.14 o 
  12   1   5       12.81       29.80      6.23 o 
  13   1   5        3.83       11.48      9.85 o 
  14   1   5        0.23       -2.80      9.19 o 
 -14   2   5        2.01        8.26      3.68 o 
 -13   2   5        1.11        7.13      7.08 o 
 -12   2   5        2.82        4.55      6.42 o 
 -11   2   5       32.94       59.15      8.89 o 
 -10   2   5       19.03       19.64      6.59 o 
  -9   2   5       42.29       43.81      7.08 o 
  -8   2   5       66.59       83.93     15.06 o 
  -7   2   5      424.40      521.15     32.41 o 
  -6   2   5       29.83       51.24     11.43 o 
  -5   2   5     1850.90     1970.89     62.02 o 
  -4   2   5      133.22       81.21     24.91 o 
  -3   2   5      530.14      430.77     16.63 o 
  -2   2   5    14858.83    12610.19    124.73 o 
  -1   2   5    17241.18    16789.43    116.80 o 
   0   2   5     1298.56     2875.35     62.13 o 
   1   2   5    17254.45    17286.27    151.30 o 
   2   2   5    14931.64    13274.55     97.88 o 
   3   2   5      535.24      478.20     23.11 o 
   4   2   5      135.71       84.03     11.36 o 
   5   2   5     1850.90     2053.08     41.99 o 
   6   2   5       29.61       61.02      6.58 o 
   7   2   5      425.02      511.51     14.91 o 
   8   2   5       66.67       84.12      7.42 o 
   9   2   5       42.03       40.83      5.67 o 
  10   2   5       19.11        5.51      4.59 o 
  11   2   5       33.02       35.34      7.61 o 
  12   2   5        2.78       11.99      4.74 o 
  13   2   5        1.10       13.75     10.54 o 
  14   2   5        2.03        3.18      7.67 o 
 -13   3   5        0.31        2.14      5.26 o 
 -12   3   5        6.89        2.76      4.69 o 
 -11   3   5        3.25       14.27      6.34 o 
 -10   3   5       34.59       17.41      6.83 o 
  -9   3   5       73.40       59.78     11.96 o 
  -8   3   5      244.67      231.46     38.45 o 
  -7   3   5       92.77       54.91     14.88 o 
  -6   3   5      732.74      737.79     45.88 o 
  -5   3   5     1620.76     1507.46     57.24 o 
  -4   3   5     1757.07     1670.60     56.86 o 
  -3   3   5     2679.01     3094.84     72.90 o 
  -2   3   5     4651.91     4236.32     92.72 o 
  -1   3   5     4806.72     5596.18     73.27 o 
   0   3   5      791.69      601.59     21.32 o 
   1   3   5     4808.77     5758.59     80.71 o 
   2   3   5     4641.14     4515.59     76.15 o 
   3   3   5     2675.35     2996.76     67.52 o 
   4   3   5     1763.35     1565.96     35.04 o 
   5   3   5     1615.22     1454.94     25.32 o 
   6   3   5      736.49      697.69     20.28 o 
   7   3   5       92.47       50.82      6.78 o 
   8   3   5      242.86      232.48     11.57 o 
   9   3   5       73.75       50.42     11.46 o 
  10   3   5       34.82       18.49      5.26 o 
  11   3   5        3.25        4.04      4.60 o 
  12   3   5        6.87        4.63      3.70 o 
  13   3   5        0.31        2.09      6.16 o 
 -13   4   5        0.04        1.71      3.10 o 
 -12   4   5        5.66        3.88      3.90 o 
 -11   4   5       18.63       16.66      5.12 o 
 -10   4   5       44.88       47.70      9.24 o 
  -9   4   5       20.67       36.30      8.85 o 
  -8   4   5      102.04       77.54     23.72 o 
  -7   4   5      379.81      292.07     32.54 o 
  -6   4   5      253.04      228.53     26.28 o 
  -5   4   5      367.55      387.67     38.71 o 
  -4   4   5      916.18     1501.75    243.64 o 
  -3   4   5     2840.28     3001.16     61.51 o 
  -2   4   5     5097.61     5364.12    117.29 o 
  -1   4   5     2840.27     2558.68     64.38 o 
   0   4   5     1209.19     1539.77     28.82 o 
   1   4   5     2841.69     2453.40     37.19 o 
   2   4   5     5116.83     5762.43     75.63 o 
   3   4   5     2835.56     3042.23     58.29 o 
   4   4   5      925.38     1307.20     45.72 o 
   5   4   5      369.54      380.77     15.19 o 
   6   4   5      251.42      252.24     13.46 o 
   7   4   5      381.85      299.09     15.45 o 
   8   4   5      102.16       76.24      8.76 o 
   9   4   5       20.70       13.15      4.93 o 
  10   4   5       44.94       52.64      7.19 o 
  11   4   5       18.63       18.59      5.14 o 
  12   4   5        5.68        3.95      5.82 o 
  13   4   5        0.05        0.22      4.99 o 
 -13   5   5        0.40        0.39      3.22 o 
 -12   5   5        3.41       -3.08      3.91 o 
 -11   5   5       10.43       14.72      3.56 o 
 -10   5   5        9.65       13.57      4.13 o 
  -9   5   5       46.05       58.23      9.71 o 
  -8   5   5       35.30       22.63     11.89 o 
  -7   5   5      175.23      164.18     32.26 o 
  -6   5   5        1.02       20.88     12.31 o 
  -5   5   5      504.18      521.23     32.54 o 
  -4   5   5      279.98      271.43     22.82 o 
  -3   5   5      611.73      766.07     60.26 o 
  -2   5   5     1638.19     1637.40     50.68 o 
  -1   5   5      179.73      167.99     11.06 o 
   0   5   5       62.48       65.15      7.77 o 
   1   5   5      177.56      160.17     12.35 o 
   2   5   5     1643.13     1587.97     39.09 o 
   3   5   5      608.55      677.53     42.79 o 
   4   5   5      283.44      303.59     14.24 o 
   5   5   5      503.19      537.98     20.35 o 
   6   5   5        0.97       14.23      5.17 o 
   7   5   5      174.17      153.15     11.76 o 
   8   5   5       34.67       22.80      7.13 o 
   9   5   5       45.88       47.54      7.14 o 
  10   5   5        9.65        9.65      3.70 o 
  11   5   5       10.45       14.90      3.98 o 
  12   5   5        3.37       -6.61      6.11 o 
  13   5   5        0.40       -0.20      4.62 o 
 -12   6   5        1.04        1.30      4.00 o 
 -11   6   5        2.01        3.12      3.32 o 
 -10   6   5       13.88       16.41      4.41 o 
  -9   6   5       19.30       33.99     10.19 o 
  -8   6   5       51.74       45.77     16.64 o 
  -7   6   5       49.19       61.34     19.44 o 
  -6   6   5       79.12       98.87     20.48 o 
  -5   6   5       24.96       24.25     11.78 o 
  -4   6   5      835.98     1076.82     59.08 o 
  -3   6   5     1424.65     1205.13     49.58 o 
  -2   6   5      570.50      564.52     32.26 o 
  -1   6   5      394.41      456.93     24.11 o 
   0   6   5       87.00       93.64     12.12 o 
   1   6   5      391.47      479.20     16.99 o 
   2   6   5      569.15      522.31     19.41 o 
   3   6   5     1429.19     1207.18     56.72 o 
   4   6   5      834.18      970.11     73.02 o 
   5   6   5       25.26       32.19      6.50 o 
   6   6   5       78.78      101.77     10.59 o 
   7   6   5       47.93       48.89      8.35 o 
   8   6   5       51.95       32.65      8.35 o 
   9   6   5       19.47       27.69      6.38 o 
  10   6   5       13.90       23.71      5.06 o 
  11   6   5        1.97       -1.16      3.62 o 
  12   6   5        1.06        1.42      5.49 o 
 -12   7   5        0.25        1.42      3.76 o 
 -11   7   5        1.01        2.64      4.04 o 
 -10   7   5       17.66       25.54      6.92 o 
  -9   7   5       62.62       82.72      8.34 o 
  -8   7   5        2.01       24.44      8.83 o 
  -7   7   5      112.28      114.13     24.71 o 
  -6   7   5      178.41      234.28     32.32 o 
  -5   7   5      239.19      214.75     26.25 o 
  -4   7   5       67.51       56.41     14.62 o 
  -3   7   5      467.23      530.70     36.31 o 
  -2   7   5      199.67      201.72     31.67 o 
  -1   7   5       42.51       73.82     11.88 o 
   0   7   5      528.96      452.63     17.41 o 
   1   7   5       42.04       69.79      8.04 o 
   2   7   5      201.62      234.40     15.24 o 
   3   7   5      467.95      488.70     45.43 o 
   4   7   5       69.04       68.88     19.43 o 
   5   7   5      239.09      220.04     33.52 o 
   6   7   5      177.73      200.44     15.20 o 
   7   7   5      111.76      109.70     12.13 o 
   8   7   5        2.05       17.17      7.58 o 
   9   7   5       62.41       54.11     16.29 o 
  10   7   5       17.46       28.45      5.68 o 
  11   7   5        1.00        0.99      4.30 o 
  12   7   5        0.25       -0.41      4.36 o 
 -11   8   5        0.61        1.09      6.70 o 
 -10   8   5        9.13        7.41      4.62 o 
  -9   8   5        1.14        1.58      3.45 o 
  -8   8   5        6.55        6.70      4.75 o 
  -7   8   5        9.53       27.95     20.39 o 
  -6   8   5       76.56       68.35     16.16 o 
  -5   8   5       98.70      171.77     25.57 o 
  -4   8   5      238.87      287.14     31.10 o 
  -3   8   5       33.76       46.88     17.11 o 
  -2   8   5      198.69      212.98     31.44 o 
  -1   8   5      567.70      552.29     21.55 o 
   0   8   5      194.50      201.88     13.30 o 
   1   8   5      567.60      503.68     22.69 o 
   2   8   5      199.65      191.88     26.95 o 
   3   8   5       33.32       38.68     13.35 o 
   4   8   5      238.86      284.91     48.08 o 
   5   8   5       98.99      138.02     26.97 o 
   6   8   5       76.29       34.91     22.01 o 
   7   8   5        9.56       -2.26     11.17 o 
   8   8   5        6.50        7.64      5.24 o 
   9   8   5        1.10        8.44      4.07 o 
  10   8   5        9.16        4.14      7.32 o 
  11   8   5        0.61        7.35      4.38 o 
 -11   9   5        3.94       11.34      5.73 o 
 -10   9   5        1.09        4.22      6.43 o 
  -9   9   5        3.55        1.08      4.74 o 
  -8   9   5        5.13        3.84      8.52 o 
  -7   9   5        5.83        8.04      5.24 o 
  -6   9   5        1.45        3.46      8.81 o 
  -5   9   5        4.23       -5.75     10.96 o 
  -4   9   5        9.83        4.04     11.58 o 
  -3   9   5      169.94      218.69     29.69 o 
  -2   9   5       34.92       38.96     16.84 o 
  -1   9   5      284.33      290.85     18.12 o 
   0   9   5       76.40       66.56      9.12 o 
   1   9   5      284.04      265.76     19.10 o 
   2   9   5       34.23       18.19     12.82 o 
   3   9   5      170.26      207.52     26.11 o 
   4   9   5       10.07        6.39     14.33 o 
   5   9   5        4.30        9.50     14.60 o 
   6   9   5        1.34       -5.33     11.85 o 
   7   9   5        5.83        7.52      5.99 o 
   8   9   5        4.93        3.07      6.14 o 
   9   9   5        3.50       -3.26      5.42 o 
  10   9   5        1.07       -0.31      4.34 o 
  11   9   5        3.92        4.89      4.14 o 
 -10  10   5        3.11       -1.83      5.00 o 
  -9  10   5        2.16        4.38      4.70 o 
  -8  10   5        3.41        0.26      5.12 o 
  -7  10   5        5.98       11.73      4.74 o 
  -6  10   5        6.23        9.24      5.71 o 
  -5  10   5       16.62       16.25      7.91 o 
  -4  10   5       33.83       23.10     23.60 o 
  -3  10   5       53.21       71.91     12.35 o 
  -2  10   5       76.89      108.20     13.14 o 
  -1  10   5        5.17        7.45     10.90 o 
   0  10   5        3.84        4.98      5.79 o 
   1  10   5        5.26       -8.96      6.28 o 
   2  10   5       75.51       97.90     17.55 o 
   3  10   5       52.83       60.28     21.14 o 
   4  10   5       33.92       35.02     19.29 o 
   5  10   5       16.53       22.26      7.76 o 
   6  10   5        6.18        8.71      5.01 o 
   7  10   5        5.80        0.06      4.40 o 
   8  10   5        3.38       -7.00      5.45 o 
   9  10   5        2.12        0.75      4.67 o 
  10  10   5        3.05        0.09      4.14 o 
  -9  11   5        1.06        0.01      4.58 o 
  -8  11   5        1.26        7.18      5.07 o 
  -7  11   5        5.95        0.48      4.23 o 
  -6  11   5        6.93        2.79      3.99 o 
  -5  11   5        8.37        5.35      4.93 o 
  -4  11   5        8.10       19.97      4.96 o 
  -3  11   5       27.54       48.63      7.05 o 
  -2  11   5       22.02       21.01      4.45 o 
  -1  11   5        2.27        0.40      4.50 o 
   0  11   5       58.37       52.25     26.02 o 
   1  11   5        2.35        5.09      7.55 o 
   2  11   5       22.17       18.16      7.48 o 
   3  11   5       27.48       31.28     11.93 o 
   4  11   5        7.97        2.58     10.58 o 
   5  11   5        8.43        3.68      4.82 o 
   6  11   5        6.88        7.96      4.97 o 
   7  11   5        5.90        1.81      4.92 o 
   8  11   5        1.25       -1.92      4.05 o 
   9  11   5        1.05        2.91      4.31 o 
  -7  12   5        0.56        7.69      4.62 o 
  -6  12   5        3.48       -1.33      4.29 o 
  -5  12   5        2.49        4.66      5.63 o 
  -4  12   5       11.50       18.69      4.84 o 
  -3  12   5        6.24        3.43      4.17 o 
  -2  12   5        2.22        0.73      3.93 o 
  -1  12   5        4.23       -2.86      4.47 o 
   0  12   5        0.38       -6.01      4.48 o 
   1  12   5        4.27        0.71      5.77 o 
   2  12   5        2.21        7.74      8.37 o 
   3  12   5        6.24        4.92      5.31 o 
   4  12   5       11.42        7.54      7.63 o 
   5  12   5        2.56       -1.48      5.56 o 
   6  12   5        3.47        0.70      4.00 o 
   7  12   5        0.57       -2.64     10.67 o 
  -6  13   5        5.24        6.10      5.59 o 
  -5  13   5        0.69       -2.35      4.33 o 
  -4  13   5        1.70       -6.75      7.65 o 
  -3  13   5        3.28        5.90      5.48 o 
  -2  13   5       13.27        7.54      4.81 o 
  -1  13   5       12.67       10.48      4.71 o 
   0  13   5        0.11        2.71      4.30 o 
   1  13   5       12.62       14.91      6.97 o 
   2  13   5       13.22        9.33      6.05 o 
   3  13   5        3.26       -3.90      5.02 o 
   4  13   5        1.71       -0.07      4.83 o 
   5  13   5        0.68       -4.29      5.08 o 
   6  13   5        5.29        7.50      4.01 o 
  -3  14   5        1.46       -0.83      3.83 o 
  -2  14   5        1.73        2.92      4.09 o 
  -1  14   5        2.76        2.50      6.15 o 
   0  14   5        1.48        9.46      4.31 o 
   1  14   5        2.75        7.84      9.23 o 
   2  14   5        1.70       -0.30      4.94 o 
   3  14   5        1.44       14.73      7.50 o 
   0   0   6    21896.55    27871.67    219.36 o 
   1   0   6    13346.85    14136.16    242.75 o 
   2   0   6    11078.67    11771.25    108.57 o 
   3   0   6     1606.49     1735.39     61.95 o 
   4   0   6      140.32      126.45      9.65 o 
   5   0   6      979.61     1283.26     29.12 o 
   6   0   6      523.02      513.67     12.20 o 
   7   0   6      756.18      659.34     16.17 o 
   8   0   6        1.64        7.13      3.90 o 
   9   0   6        7.43        2.20      3.98 o 
  10   0   6        8.71       15.15      9.32 o 
  11   0   6        9.43        0.66      5.04 o 
  12   0   6        1.45       12.46      8.41 o 
  13   0   6        2.28       -1.15      6.75 o 
  14   0   6        0.05       10.32     10.17 o 
 -14   1   6        0.94        1.40      5.17 o 
 -13   1   6        2.73       10.78      9.70 o 
 -12   1   6        1.15        4.20      7.34 o 
 -11   1   6        8.81        9.09      6.28 o 
 -10   1   6       11.67      -13.04     10.48 o 
  -9   1   6       22.30       19.37      4.29 o 
  -8   1   6      360.81      407.86     14.16 o 
  -7   1   6       87.12       79.78      6.54 o 
  -6   1   6      213.41      240.46      9.15 o 
  -5   1   6     1367.10     1234.53     25.04 o 
  -4   1   6      248.14      185.01     11.27 o 
  -3   1   6     2254.95     2512.70     49.49 o 
  -2   1   6    11469.09    12818.63    361.72 o 
  -1   1   6     2874.15     4031.18     62.51 o 
   0   1   6     6220.88     6795.22     92.11 o 
   1   1   6     2874.76     3819.22    116.26 o 
   2   1   6    11478.34    13506.13    153.36 o 
   3   1   6     2256.20     2637.36    107.99 o 
   4   1   6      242.87      190.74     11.65 o 
   5   1   6     1363.27     1271.65     39.46 o 
   6   1   6      212.69      247.53      8.63 o 
   7   1   6       88.20       85.00      6.24 o 
   8   1   6      361.82      410.72     14.38 o 
   9   1   6       22.27       15.71      6.23 o 
  10   1   6       11.74        6.26      4.33 o 
  11   1   6        8.77        9.37      4.50 o 
  12   1   6        1.13       -6.14      9.02 o 
  13   1   6        2.73        0.91      6.77 o 
  14   1   6        0.94        5.77      7.35 o 
 -14   2   6        0.20       -0.35      3.04 o 
 -13   2   6        7.97       13.21      8.50 o 
 -12   2   6        0.55        4.81      6.00 o 
 -11   2   6       47.18       69.78      9.11 o 
 -10   2   6       25.56       27.57      7.21 o 
  -9   2   6       35.91       49.46      7.47 o 
  -8   2   6      133.46      103.58     16.87 o 
  -7   2   6       29.43       37.53      5.97 o 
  -6   2   6      641.59      684.82     19.07 o 
  -5   2   6       82.90       68.41     12.89 o 
  -4   2   6     1908.62     1802.57    117.33 o 
  -3   2   6     4035.50     3779.13     44.76 o 
  -2   2   6     1922.46     1652.86     43.93 o 
  -1   2   6      422.16      649.92     28.76 o 
   0   2   6    27979.47    26574.38    180.26 o 
   1   2   6      420.31      651.82     22.56 o 
   2   2   6     1905.25     1524.62     67.28 o 
   3   2   6     4024.46     4138.58     57.44 o 
   4   2   6     1914.71     1612.08     44.56 o 
   5   2   6       84.93       82.07      9.40 o 
   6   2   6      637.41      682.82     15.18 o 
   7   2   6       29.91       34.62      4.68 o 
   8   2   6      132.63       91.86      7.43 o 
   9   2   6       36.00       45.88      5.83 o 
  10   2   6       25.72       16.92      5.36 o 
  11   2   6       47.01       58.89     10.59 o 
  12   2   6        0.55       -3.63      4.18 o 
  13   2   6        7.97       28.19     14.45 o 
  14   2   6        0.20        2.05      7.57 o 
 -13   3   6        2.08        6.80      4.24 o 
 -12   3   6        0.39       10.63      8.46 o 
 -11   3   6        5.01       -6.50      6.46 o 
 -10   3   6        6.75       10.85     11.25 o 
  -9   3   6       21.07       13.46      6.34 o 
  -8   3   6        6.40       -0.91     17.88 o 
  -7   3   6      173.98      176.35     24.87 o 
  -6   3   6      552.28      631.12     73.51 o 
  -5   3   6      345.52      389.64     24.09 o 
  -4   3   6     8994.61     9170.96    101.79 o 
  -3   3   6     5115.94     3880.70     90.26 o 
  -2   3   6      833.54      730.88     68.93 o 
  -1   3   6      430.42      535.33     23.61 o 
   0   3   6      837.45      569.74     22.44 o 
   1   3   6      437.36      590.58     31.57 o 
   2   3   6      830.89      865.21     27.09 o 
   3   3   6     5144.08     4040.71     61.79 o 
   4   3   6     8985.85     8969.60    109.44 o 
   5   3   6      342.75      413.46     13.74 o 
   6   3   6      550.34      594.48     18.94 o 
   7   3   6      174.62      186.67      9.37 o 
   8   3   6        6.38        4.02      3.70 o 
   9   3   6       21.12        5.20      4.83 o 
  10   3   6        6.83        0.65      9.55 o 
  11   3   6        4.96       -2.17      3.79 o 
  12   3   6        0.38        6.75      3.89 o 
  13   3   6        2.07        2.54      8.72 o 
 -13   4   6        0.46        4.00      3.27 o 
 -12   4   6        1.79        7.24      3.90 o 
 -11   4   6        4.61       30.52      6.36 o 
 -10   4   6        6.72        8.99      5.28 o 
  -9   4   6        2.65       18.09      7.35 o 
  -8   4   6       14.88        6.47     12.54 o 
  -7   4   6      127.52      167.49     24.96 o 
  -6   4   6       21.15       28.61     14.98 o 
  -5   4   6      134.76      173.74     22.85 o 
  -4   4   6      681.67     1072.64    393.62 o 
  -3   4   6     4715.56     4250.96     65.45 o 
  -2   4   6     1115.89      941.73     26.91 o 
  -1   4   6      486.50      467.01     31.22 o 
   0   4   6     1134.94     1133.10     25.71 o 
   1   4   6      487.59      469.95     19.43 o 
   2   4   6     1110.90      873.16     25.41 o 
   3   4   6     4732.14     4722.05     94.22 o 
   4   4   6      681.61      731.88     29.97 o 
   5   4   6      134.63      181.48     11.37 o 
   6   4   6       20.76       28.80      5.90 o 
   7   4   6      127.98      148.73     11.39 o 
   8   4   6       15.01       -0.01      4.25 o 
   9   4   6        2.65       -1.46      5.28 o 
  10   4   6        6.76       10.41      4.70 o 
  11   4   6        4.69       19.65      4.69 o 
  12   4   6        1.78        6.15      5.44 o 
  13   4   6        0.46        6.86      6.90 o 
 -13   5   6        2.24        3.72      3.70 o 
 -12   5   6        2.66        7.52      3.80 o 
 -11   5   6        3.28        2.78      3.77 o 
 -10   5   6       25.81       13.23      4.30 o 
  -9   5   6       55.82       79.89     11.81 o 
  -8   5   6        3.75       17.27     16.48 o 
  -7   5   6       77.37       69.66     19.01 o 
  -6   5   6      153.62      187.06     27.14 o 
  -5   5   6       46.13      146.80     59.05 o 
  -4   5   6       86.97       91.90     12.40 o 
  -3   5   6      508.26      574.24     27.37 o 
  -2   5   6      451.70      448.34     22.48 o 
  -1   5   6      841.95      843.34     25.39 o 
   0   5   6      396.16      370.71     17.81 o 
   1   5   6      845.30      978.77     34.94 o 
   2   5   6      456.49      447.91     19.25 o 
   3   5   6      512.05      496.01     28.85 o 
   4   5   6       87.05       76.53      8.77 o 
   5   5   6       46.30       48.52      7.21 o 
   6   5   6      154.86      177.35     12.15 o 
   7   5   6       77.49       67.43      8.31 o 
   8   5   6        3.65       16.21      9.96 o 
   9   5   6       55.98       66.91      7.45 o 
  10   5   6       25.89       10.13      6.33 o 
  11   5   6        3.28        1.20      3.90 o 
  12   5   6        2.65        2.79      6.82 o 
  13   5   6        2.23        0.30      4.24 o 
 -12   6   6        0.10        1.20      5.27 o 
 -11   6   6        8.81        8.78      4.89 o 
 -10   6   6        3.60        4.72      3.70 o 
  -9   6   6       16.29       11.47      4.42 o 
  -8   6   6       72.13      110.35     29.85 o 
  -7   6   6       49.38       56.57     18.23 o 
  -6   6   6       11.47        4.53     14.12 o 
  -5   6   6       75.06       76.96     16.01 o 
  -4   6   6       43.46       40.79     11.95 o 
  -3   6   6       66.23       69.88     13.61 o 
  -2   6   6      332.91      215.31     24.05 o 
  -1   6   6      923.80      962.48     34.71 o 
   0   6   6     1246.18     1109.17     37.05 o 
   1   6   6      922.61      929.48     23.82 o 
   2   6   6      336.72      244.47     13.28 o 
   3   6   6       66.83      251.88    257.89 o 
   4   6   6       43.55       49.16     15.25 o 
   5   6   6       76.05       89.36      9.39 o 
   6   6   6       12.05       -1.13      5.28 o 
   7   6   6       49.47       37.32      7.33 o 
   8   6   6       72.38       87.75     12.51 o 
   9   6   6       16.22       10.88      5.42 o 
  10   6   6        3.68        5.20      3.72 o 
  11   6   6        8.72        7.11      6.10 o 
  12   6   6        0.11       -7.39      5.14 o 
 -12   7   6        0.07       -1.84      3.46 o 
 -11   7   6        1.14        4.76      3.98 o 
 -10   7   6        7.35        8.44      3.77 o 
  -9   7   6       12.18        6.88      4.03 o 
  -8   7   6       41.15       29.96     18.47 o 
  -7   7   6       92.06      142.89     26.78 o 
  -6   7   6      116.07      165.82     30.25 o 
  -5   7   6       47.02       68.10     19.08 o 
  -4   7   6      136.57      100.52     18.09 o 
  -3   7   6      211.74      278.43     26.87 o 
  -2   7   6      258.89      244.76     29.20 o 
  -1   7   6      668.81      591.44     30.93 o 
   0   7   6        1.93       11.21      5.15 o 
   1   7   6      668.62      602.50     20.96 o 
   2   7   6      256.32      219.67     13.14 o 
   3   7   6      211.75      218.90     24.07 o 
   4   7   6      134.74      105.82     22.56 o 
   5   7   6       46.57       60.01     18.25 o 
   6   7   6      116.67      146.96     13.80 o 
   7   7   6       91.96      109.11     11.88 o 
   8   7   6       40.68       22.39      7.51 o 
   9   7   6       12.09        4.68      4.16 o 
  10   7   6        7.33       15.11      4.25 o 
  11   7   6        1.13       -4.56      4.40 o 
  12   7   6        0.07        3.79      5.19 o 
 -11   8   6        1.57        4.53      7.80 o 
 -10   8   6        0.19        4.97      4.22 o 
  -9   8   6       25.77       42.77     13.62 o 
  -8   8   6        4.14        6.27      3.54 o 
  -7   8   6        9.09       35.31     15.81 o 
  -6   8   6       24.50       33.80     17.90 o 
  -5   8   6       11.91       13.02     21.25 o 
  -4   8   6      429.25      549.59     41.40 o 
  -3   8   6      163.11      204.31     30.73 o 
  -2   8   6      296.05      388.08     33.55 o 
  -1   8   6      260.43      223.95     15.34 o 
   0   8   6      592.31      698.79     23.60 o 
   1   8   6      259.93      218.49     14.47 o 
   2   8   6      295.70      317.65     29.05 o 
   3   8   6      162.39      205.61     30.62 o 
   4   8   6      429.99      520.47     72.43 o 
   5   8   6       12.02       18.57     14.05 o 
   6   8   6       24.39       21.11     13.15 o 
   7   8   6        8.97        8.41     16.16 o 
   8   8   6        4.23        6.81     18.46 o 
   9   8   6       25.52       58.84      7.40 o 
  10   8   6        0.18        3.16      4.75 o 
  11   8   6        1.55        0.58      4.25 o 
 -11   9   6        1.45        1.53      4.65 o 
 -10   9   6        0.46        3.22      7.04 o 
  -9   9   6        7.27        3.15      6.32 o 
  -8   9   6       12.14       -1.40     13.13 o 
  -7   9   6       12.99       21.23      5.08 o 
  -6   9   6       46.07       93.38     20.97 o 
  -5   9   6       33.36       79.81     17.52 o 
  -4   9   6       42.93       64.31     27.75 o 
  -3   9   6       80.26      135.44     23.76 o 
  -2   9   6      126.71      139.47     22.46 o 
  -1   9   6       14.82       17.46      9.28 o 
   0   9   6       40.83       22.50      6.43 o 
   1   9   6       15.19       25.00      6.84 o 
   2   9   6      127.09      108.98     20.29 o 
   3   9   6       80.29      159.90     35.34 o 
   4   9   6       43.14       41.96     18.04 o 
   5   9   6       33.55       56.69     19.91 o 
   6   9   6       46.08       63.07     20.02 o 
   7   9   6       12.91        2.06     11.77 o 
   8   9   6       12.01       21.26      5.60 o 
   9   9   6        7.26        4.24      7.25 o 
  10   9   6        0.46        2.97      5.20 o 
  11   9   6        1.46        7.07      3.81 o 
 -10  10   6        0.32        4.16      5.44 o 
  -9  10   6        4.10        4.04      6.70 o 
  -8  10   6        5.54       10.71      5.22 o 
  -7  10   6        2.65        3.55      3.98 o 
  -6  10   6       35.58       41.17      7.40 o 
  -5  10   6       23.99        6.98      4.91 o 
  -4  10   6       21.85       64.35     22.05 o 
  -3  10   6       65.72       47.19     18.14 o 
  -2  10   6       59.06       60.50     11.04 o 
  -1  10   6       20.57       19.47     11.18 o 
   0  10   6      137.84      111.90     12.81 o 
   1  10   6       21.07       22.00      6.35 o 
   2  10   6       58.69       58.69     14.41 o 
   3  10   6       65.29       30.94     19.21 o 
   4  10   6       21.75       54.80     25.66 o 
   5  10   6       23.75        4.77      5.41 o 
   6  10   6       35.28       28.44      8.57 o 
   7  10   6        2.65        0.74      5.41 o 
   8  10   6        5.56        1.53      5.64 o 
   9  10   6        4.14        6.06      5.35 o 
  10  10   6        0.32        2.58      4.33 o 
  -9  11   6        0.44        1.93      4.14 o 
  -8  11   6        0.57       -6.06      4.62 o 
  -7  11   6        7.45        2.83      3.82 o 
  -6  11   6        6.12        8.52      4.65 o 
  -5  11   6       14.77       16.45      4.90 o 
  -4  11   6       17.59        9.22      4.46 o 
  -3  11   6       60.83       73.24      8.13 o 
  -2  11   6       11.97       28.52      4.90 o 
  -1  11   6      101.05      119.16      9.43 o 
   0  11   6       45.93       48.82      7.72 o 
   1  11   6      100.83      103.51     14.16 o 
   2  11   6       11.97       32.73     15.17 o 
   3  11   6       60.65       49.75     10.23 o 
   4  11   6       17.51        6.26      4.32 o 
   5  11   6       14.51        5.38      9.63 o 
   6  11   6        6.15        4.69      5.35 o 
   7  11   6        7.49       -1.73      3.95 o 
   8  11   6        0.56       -7.70      5.41 o 
   9  11   6        0.45        1.61      4.46 o 
  -7  12   6        1.14        0.90      4.14 o 
  -6  12   6        6.17        9.02      4.72 o 
  -5  12   6       40.91       29.13     30.77 o 
  -4  12   6        4.57       12.06      4.88 o 
  -3  12   6        3.97        8.47      4.08 o 
  -2  12   6       23.13       17.35      6.01 o 
  -1  12   6       24.58       32.89      7.19 o 
   0  12   6        8.65       18.35      8.43 o 
   1  12   6       24.38       25.93      8.35 o 
   2  12   6       23.30       19.19      6.84 o 
   3  12   6        4.00       10.72      7.50 o 
   4  12   6        4.62        4.66      7.05 o 
   5  12   6       41.05       47.15      7.45 o 
   6  12   6        6.20        4.98      4.17 o 
   7  12   6        1.14       -0.84      6.06 o 
  -6  13   6        0.18        4.84      3.76 o 
  -5  13   6        0.73        1.32      3.98 o 
  -4  13   6        7.41       -1.52      8.43 o 
  -3  13   6        2.37       -1.27     11.07 o 
  -2  13   6        2.62        4.79      4.31 o 
  -1  13   6       12.09        7.28      4.66 o 
   0  13   6        0.60       -1.31      4.40 o 
   1  13   6       12.04        5.66     12.21 o 
   2  13   6        2.64        5.98      5.61 o 
   3  13   6        2.35       -1.78      5.61 o 
   4  13   6        7.33        1.35      6.91 o 
   5  13   6        0.75        0.60      9.20 o 
   6  13   6        0.18       -0.58      3.80 o 
  -3  14   6        0.71        6.78      3.90 o 
  -2  14   6       11.13        1.22      4.00 o 
  -1  14   6        6.29        6.46      4.27 o 
   0  14   6        8.51        9.89      5.34 o 
   1  14   6        6.34       15.02      6.55 o 
   2  14   6       11.06        0.25     10.69 o 
   3  14   6        0.71        2.57      4.72 o 
   1   0   7      549.53      590.32     21.65 o 
   2   0   7    11538.41    15399.60    133.19 o 
   3   0   7       10.58        8.05      4.97 o 
   4   0   7     3945.38     3727.48    107.19 o 
   5   0   7      163.24      243.14     11.43 o 
   6   0   7      751.82      567.71     13.13 o 
   7   0   7      851.33      918.04     20.25 o 
   8   0   7      352.57      359.41     13.77 o 
   9   0   7       12.93       28.22      4.98 o 
  10   0   7       15.56       10.85      6.25 o 
  11   0   7       32.17       41.86     16.29 o 
  12   0   7       12.00        8.11     11.74 o 
  13   0   7        4.56        5.92      9.18 o 
  14   0   7        6.48       15.45     11.36 o 
 -14   1   7        0.56        6.26      9.65 o 
 -13   1   7        7.60       21.67     10.03 o 
 -12   1   7        1.41        3.06      6.46 o 
 -11   1   7        0.11        9.23      6.55 o 
 -10   1   7      121.44      134.70     19.88 o 
  -9   1   7        4.36       -2.36      4.77 o 
  -8   1   7       57.81       67.69      8.81 o 
  -7   1   7      135.65      137.03     10.25 o 
  -6   1   7      153.82      123.89     12.92 o 
  -5   1   7      347.38      339.14     16.03 o 
  -4   1   7     2678.12     2779.77     51.56 o 
  -3   1   7     4035.20     3035.57     47.09 o 
  -2   1   7      415.04      406.84     15.96 o 
  -1   1   7     4158.82     4127.57     73.57 o 
   0   1   7    10859.36    11139.85    222.78 o 
   1   1   7     4154.88     3968.07     90.08 o 
   2   1   7      419.19      411.46     35.81 o 
   3   1   7     4058.91     3195.18     62.68 o 
   4   1   7     2670.73     2767.49     43.69 o 
   5   1   7      348.86      335.41     14.77 o 
   6   1   7      153.79      122.54      6.74 o 
   7   1   7      138.70      133.73      7.76 o 
   8   1   7       57.04       57.51      6.74 o 
   9   1   7        4.35        1.40      4.48 o 
  10   1   7      121.36      164.01     11.12 o 
  11   1   7        0.11        0.12      4.44 o 
  12   1   7        1.43       -1.37      4.55 o 
  13   1   7        7.53        6.72      9.70 o 
  14   1   7        0.56        3.77      8.48 o 
 -13   2   7        0.54        2.04      6.97 o 
 -12   2   7       11.99        3.33      6.37 o 
 -11   2   7       13.86       13.89      7.57 o 
 -10   2   7       40.19       62.97     10.87 o 
  -9   2   7       46.22       37.58      6.86 o 
  -8   2   7       89.60       78.47     15.62 o 
  -7   2   7      102.69      101.08      9.79 o 
  -6   2   7      676.87      531.23     17.84 o 
  -5   2   7      110.96      133.45     33.24 o 
  -4   2   7      584.58      481.41     25.41 o 
  -3   2   7     2027.40     1964.40     46.75 o 
  -2   2   7     4001.66     3395.29     68.07 o 
  -1   2   7     1386.11     1916.15     42.21 o 
   0   2   7     8915.30     8368.29    107.07 o 
   1   2   7     1391.65     1895.28     27.09 o 
   2   2   7     4005.96     3599.11     73.98 o 
   3   2   7     2033.16     2070.15     87.83 o 
   4   2   7      580.30      504.42     25.34 o 
   5   2   7      110.76      151.70     10.51 o 
   6   2   7      678.88      533.34     13.62 o 
   7   2   7       99.98      107.30      7.17 o 
   8   2   7       89.17       83.06      7.15 o 
   9   2   7       45.94       24.44      4.88 o 
  10   2   7       39.88       63.29      8.05 o 
  11   2   7       13.91        8.51      3.90 o 
  12   2   7       11.88        4.01      5.71 o 
  13   2   7        0.54        1.99      7.26 o 
 -13   3   7        3.14        3.91      3.52 o 
 -12   3   7        6.30        3.43      5.00 o 
 -11   3   7        5.69       12.45      4.92 o 
 -10   3   7        3.35        4.22      5.95 o 
  -9   3   7        1.01        9.67      6.49 o 
  -8   3   7       25.93       23.72     15.52 o 
  -7   3   7      107.95      136.33     22.43 o 
  -6   3   7      986.22      935.09     61.29 o 
  -5   3   7      170.69      214.00     19.04 o 
  -4   3   7     5224.61     4932.98    102.28 o 
  -3   3   7     1126.24     1131.95     33.28 o 
  -2   3   7     6504.25     6580.09    113.62 o 
  -1   3   7      716.82      627.83     23.91 o 
   0   3   7      620.79      599.57     34.49 o 
   1   3   7      714.37      627.80     25.10 o 
   2   3   7     6521.53     6572.48    106.64 o 
   3   3   7     1131.03     1084.73     29.58 o 
   4   3   7     5230.62     4981.53     71.95 o 
   5   3   7      166.75      190.79      9.91 o 
   6   3   7      982.67      934.20     22.51 o 
   7   3   7      107.82      148.45      8.66 o 
   8   3   7       26.34       29.56      4.91 o 
   9   3   7        0.95       -5.31      4.70 o 
  10   3   7        3.38       -5.80      5.93 o 
  11   3   7        5.75        9.88      4.09 o 
  12   3   7        6.27       11.81      5.29 o 
  13   3   7        3.13        7.25     10.19 o 
 -13   4   7        1.73       -0.75      3.08 o 
 -12   4   7        7.43       10.75      4.64 o 
 -11   4   7        4.00        5.97      5.63 o 
 -10   4   7       13.87       13.68      5.06 o 
  -9   4   7       12.02       11.23      7.08 o 
  -8   4   7       99.96       64.48     17.61 o 
  -7   4   7       23.48       27.68     13.37 o 
  -6   4   7       17.71        6.97     10.12 o 
  -5   4   7     1578.62     1407.46     62.32 o 
  -4   4   7       32.14       65.82     13.42 o 
  -3   4   7     1085.34     1026.95     32.76 o 
  -2   4   7      698.92      593.67     18.01 o 
  -1   4   7      360.40      293.42     12.85 o 
   0   4   7       55.41       55.06      7.41 o 
   1   4   7      354.51      315.55     12.87 o 
   2   4   7      703.30      537.21     18.99 o 
   3   4   7     1085.57      989.57     54.46 o 
   4   4   7       33.82       66.10     12.55 o 
   5   4   7     1590.67     1446.01     35.36 o 
   6   4   7       17.54        1.31      4.91 o 
   7   4   7       24.01       17.26      5.37 o 
   8   4   7      100.21       81.83      7.42 o 
   9   4   7       12.06        4.93      4.89 o 
  10   4   7       14.09        6.67      5.66 o 
  11   4   7        3.94        5.12      3.99 o 
  12   4   7        7.48       -0.76     11.37 o 
  13   4   7        1.73        1.54      5.15 o 
 -13   5   7        3.35        8.87      4.24 o 
 -12   5   7        3.17        3.94      3.66 o 
 -11   5   7        1.85        4.60      3.75 o 
 -10   5   7       16.51       15.55      4.47 o 
  -9   5   7       50.51       71.65     13.62 o 
  -8   5   7        8.51       13.74     12.59 o 
  -7   5   7        1.66       -4.15      9.47 o 
  -6   5   7      151.70      157.83     20.57 o 
  -5   5   7       28.88       32.82      8.67 o 
  -4   5   7     1091.92     1228.31     59.06 o 
  -3   5   7      249.94      255.80     19.03 o 
  -2   5   7     1551.81     1776.49     44.90 o 
  -1   5   7     2611.76     2024.74     40.92 o 
   0   5   7      647.24      634.98     25.36 o 
   1   5   7     2605.51     2063.64     43.84 o 
   2   5   7     1560.38     1774.75     40.76 o 
   3   5   7      250.46      208.47     19.49 o 
   4   5   7     1098.12     1172.56     59.25 o 
   5   5   7       28.42       11.28      5.23 o 
   6   5   7      150.34      162.01     11.71 o 
   7   5   7        1.55        0.05      5.08 o 
   8   5   7        8.58        9.86      4.80 o 
   9   5   7       50.91       56.39     11.65 o 
  10   5   7       16.57       25.68      5.57 o 
  11   5   7        1.83        2.42      4.82 o 
  12   5   7        3.20       -2.33      7.82 o 
  13   5   7        3.35        3.51      5.63 o 
 -12   6   7        4.13        5.27      4.87 o 
 -11   6   7        1.12        2.12      4.17 o 
 -10   6   7        3.73       -1.08      3.66 o 
  -9   6   7        7.07        1.46      3.88 o 
  -8   6   7      256.99      314.41     39.96 o 
  -7   6   7       80.83      180.73     30.41 o 
  -6   6   7        9.45       14.71     13.43 o 
  -5   6   7       28.96       44.42     15.61 o 
  -4   6   7      419.50      366.18     37.22 o 
  -3   6   7      404.94      566.53     29.92 o 
  -2   6   7      163.63      126.84     12.39 o 
  -1   6   7      145.74      128.70     16.28 o 
   0   6   7      525.96      595.35     34.64 o 
   1   6   7      147.30      141.96      9.83 o 
   2   6   7      164.10      144.55      9.82 o 
   3   6   7      405.30      711.63    196.55 o 
   4   6   7      420.94      349.56     40.94 o 
   5   6   7       28.17       43.75      7.18 o 
   6   6   7        9.57       17.75      5.21 o 
   7   6   7       81.56      140.77     12.74 o 
   8   6   7      256.96      304.57     14.88 o 
   9   6   7        7.05       -2.22      3.96 o 
  10   6   7        3.63        2.62      3.53 o 
  11   6   7        1.12        1.86      7.09 o 
  12   6   7        4.09        7.27      5.49 o 
 -12   7   7        2.09       -0.92      3.57 o 
 -11   7   7        6.86        6.15      4.28 o 
 -10   7   7        9.79       13.35      6.62 o 
  -9   7   7       34.60       44.08      6.53 o 
  -8   7   7        2.72       14.37     14.19 o 
  -7   7   7       24.71       48.86     15.31 o 
  -6   7   7        7.06        9.81     14.28 o 
  -5   7   7      115.35      163.55     28.18 o 
  -4   7   7      132.83      161.60     27.43 o 
  -3   7   7       48.20       19.42      9.98 o 
  -2   7   7      168.03      137.58     18.49 o 
  -1   7   7      409.43      434.12     26.77 o 
   0   7   7       13.18       28.95      6.49 o 
   1   7   7      407.67      418.69     18.09 o 
   2   7   7      168.78      136.37     10.09 o 
   3   7   7       48.10       29.47     14.24 o 
   4   7   7      131.99      130.86     37.90 o 
   5   7   7      117.17      117.77     32.09 o 
   6   7   7        6.92        0.25     10.33 o 
   7   7   7       24.72       35.90      8.01 o 
   8   7   7        2.68        3.01      4.68 o 
   9   7   7       34.43       48.21      6.84 o 
  10   7   7        9.79       16.56      3.81 o 
  11   7   7        6.83        5.16      4.42 o 
  12   7   7        2.08        2.74      4.80 o 
 -11   8   7        1.78        2.77      6.74 o 
 -10   8   7        4.33        0.41      4.11 o 
  -9   8   7        6.45        8.78      3.99 o 
  -8   8   7        8.16       10.35      5.40 o 
  -7   8   7       18.48       12.30     13.03 o 
  -6   8   7      157.30      244.74     29.52 o 
  -5   8   7       65.12       44.77     14.48 o 
  -4   8   7       42.00       47.24     16.04 o 
  -3   8   7       75.82      116.58     25.60 o 
  -2   8   7      180.91      211.54     25.20 o 
  -1   8   7      195.02      252.73     21.61 o 
   0   8   7      302.82      317.70     16.51 o 
   1   8   7      196.00      269.07     15.38 o 
   2   8   7      178.79      173.74     13.55 o 
   3   8   7       75.43       94.95     21.11 o 
   4   8   7       42.53       22.93     14.03 o 
   5   8   7       65.93       38.80     17.16 o 
   6   8   7      157.86      201.58     46.53 o 
   7   8   7       18.39        0.78     12.93 o 
   8   8   7        8.08        2.69      4.73 o 
   9   8   7        6.37        8.27      4.25 o 
  10   8   7        4.41        5.92      4.68 o 
  11   8   7        1.78       -1.61      4.45 o 
 -10   9   7        0.78        2.74      9.98 o 
  -9   9   7        0.41       -3.47      5.16 o 
  -8   9   7       13.21       13.44      6.79 o 
  -7   9   7        0.25        1.13      5.01 o 
  -6   9   7       86.62       73.10     26.94 o 
  -5   9   7       17.60       20.49     10.96 o 
  -4   9   7       91.65      116.25     26.67 o 
  -3   9   7        8.91        6.79     16.51 o 
  -2   9   7       38.40       59.72     10.51 o 
  -1   9   7       30.13       53.94      9.58 o 
   0   9   7        3.92       -1.86      5.61 o 
   1   9   7       30.14       29.68      6.45 o 
   2   9   7       37.76       58.92     14.73 o 
   3   9   7        9.23       14.84     13.19 o 
   4   9   7       92.23      119.68     27.25 o 
   5   9   7       17.54       17.57     13.32 o 
   6   9   7       86.33      103.17     15.88 o 
   7   9   7        0.22        6.72      7.24 o 
   8   9   7       13.02       16.68      6.20 o 
   9   9   7        0.43        9.18      5.37 o 
  10   9   7        0.77        1.74      4.64 o 
 -10  10   7        0.48        5.41      5.13 o 
  -9  10   7        0.90       -2.61      4.62 o 
  -8  10   7        3.10        5.31      5.24 o 
  -7  10   7       22.40       19.37      6.39 o 
  -6  10   7        2.37       14.03      4.64 o 
  -5  10   7        8.19       14.47      4.34 o 
  -4  10   7       97.81       86.73     23.18 o 
  -3  10   7       83.71      125.12     15.77 o 
  -2  10   7       32.00       29.96      8.70 o 
  -1  10   7       19.86       27.04      8.58 o 
   0  10   7        0.52        2.46      6.09 o 
   1  10   7       19.99       23.18      6.41 o 
   2  10   7       31.79       45.08     15.74 o 
   3  10   7       83.80      130.38     34.81 o 
   4  10   7       97.34       90.90     26.84 o 
   5  10   7        8.19        9.48      5.48 o 
   6  10   7        2.34        9.85      4.77 o 
   7  10   7       22.22       20.74      8.46 o 
   8  10   7        3.13       -0.19      4.74 o 
   9  10   7        0.90        3.65      4.98 o 
  10  10   7        0.47       -0.77      3.86 o 
  -9  11   7        0.35        2.57      3.77 o 
  -8  11   7        1.38       -5.55      3.70 o 
  -7  11   7        1.00        5.79      3.94 o 
  -6  11   7       11.81        7.21      4.68 o 
  -5  11   7       18.72       25.49     10.66 o 
  -4  11   7        0.49       13.32      4.96 o 
  -3  11   7       43.74       61.11      7.63 o 
  -2  11   7       17.96       15.64      5.01 o 
  -1  11   7        9.90       23.07      4.65 o 
   0  11   7      105.87      103.37      9.50 o 
   1  11   7        9.79       21.08      7.35 o 
   2  11   7       18.03       25.11     12.09 o 
   3  11   7       43.94       38.26      9.04 o 
   4  11   7        0.48        0.27      5.28 o 
   5  11   7       18.70       17.17      5.10 o 
   6  11   7       11.68       -0.34      4.71 o 
   7  11   7        0.97       -5.61      6.20 o 
   8  11   7        1.38       -3.14      7.48 o 
   9  11   7        0.37       -3.13      4.57 o 
  -7  12   7        0.28       -1.80      3.86 o 
  -6  12   7        2.85       -0.41      4.77 o 
  -5  12   7        6.55        8.07      5.05 o 
  -4  12   7        5.36        3.67      4.54 o 
  -3  12   7       16.49       36.99      7.55 o 
  -2  12   7        7.76        2.25      3.92 o 
  -1  12   7        5.45       -1.35      4.75 o 
   0  12   7       14.81       22.01      6.05 o 
   1  12   7        5.44       -0.73      7.59 o 
   2  12   7        7.73        5.67      7.62 o 
   3  12   7       16.40       37.56      9.04 o 
   4  12   7        5.46       10.23      5.32 o 
   5  12   7        6.67        9.85      4.48 o 
   6  12   7        2.84       -0.29      5.16 o 
   7  12   7        0.28       -2.63      4.95 o 
  -5  13   7        1.36       -3.07      4.17 o 
  -4  13   7        7.03        0.02      7.87 o 
  -3  13   7       22.32       10.29     13.59 o 
  -2  13   7        9.26        5.48      6.43 o 
  -1  13   7        0.93        4.44      4.18 o 
   0  13   7        2.32        8.27      4.66 o 
   1  13   7        0.95       -2.95      5.67 o 
   2  13   7        9.31        1.57      5.54 o 
   3  13   7       22.22       10.52     16.96 o 
   4  13   7        7.04        3.41     15.46 o 
   5  13   7        1.36        6.74      5.05 o 
  -3  14   7        4.13        1.96      3.77 o 
  -2  14   7        0.24        5.78      4.00 o 
  -1  14   7        2.93        3.26      3.99 o 
   0  14   7        0.80        5.11      5.31 o 
   1  14   7        2.96        1.45      4.66 o 
   2  14   7        0.23       -0.97      9.12 o 
   3  14   7        4.10        1.42      7.16 o 
   0   0   8     6806.87     5557.14    105.33 o 
   1   0   8    27701.95    28147.60    176.97 o 
   2   0   8      131.59      225.34     17.66 o 
   3   0   8      265.30      183.30     10.25 o 
   4   0   8      101.54      100.65      8.74 o 
   5   0   8     6415.80     6982.80     88.90 o 
   6   0   8      407.52      676.68     14.67 o 
   7   0   8      280.08      330.70     12.15 o 
   8   0   8      394.15      417.42     15.26 o 
   9   0   8        0.59        7.12      6.90 o 
  10   0   8        0.29       -2.78      6.54 o 
  11   0   8        9.69       11.78      5.68 o 
  12   0   8       20.31       11.42      9.92 o 
  13   0   8        3.10        1.74      8.31 o 
  14   0   8        0.09        9.26      9.20 o 
 -13   1   8        0.51        0.09      8.73 o 
 -12   1   8        0.49        7.11      8.61 o 
 -11   1   8       11.31       20.92     14.44 o 
 -10   1   8       22.96       15.94      6.08 o 
  -9   1   8       77.12       51.82      7.37 o 
  -8   1   8       32.46       14.73      5.26 o 
  -7   1   8      122.74       90.22      8.78 o 
  -6   1   8     1653.98     1846.46     30.90 o 
  -5   1   8       57.61       40.48      6.40 o 
  -4   1   8      504.98      426.43     17.12 o 
  -3   1   8     2379.79     2201.89     31.32 o 
  -2   1   8      495.58      321.59     19.08 o 
  -1   1   8     7790.78     6815.46    148.26 o 
   0   1   8     1470.84     1986.54     61.80 o 
   1   1   8     7807.96     6679.52     88.37 o 
   2   1   8      490.02      314.83     33.09 o 
   3   1   8     2392.53     2257.16     45.73 o 
   4   1   8      512.98      434.45     16.14 o 
   5   1   8       56.44       44.46      4.54 o 
   6   1   8     1651.93     1825.41     30.50 o 
   7   1   8      122.95       89.01      6.42 o 
   8   1   8       32.93       24.58      5.10 o 
   9   1   8       77.36       54.58      6.52 o 
  10   1   8       23.06       22.62      9.16 o 
  11   1   8       11.37        4.70      4.88 o 
  12   1   8        0.48        2.88      4.64 o 
  13   1   8        0.52       -5.46     11.06 o 
 -13   2   8        2.95        4.77      6.07 o 
 -12   2   8        0.60       -3.52      8.54 o 
 -11   2   8       18.19       10.40      7.61 o 
 -10   2   8       50.40       58.91     10.27 o 
  -9   2   8       38.97       38.42      7.17 o 
  -8   2   8       19.30       19.43      4.74 o 
  -7   2   8       20.56       19.87      4.78 o 
  -6   2   8      265.07      188.10     10.97 o 
  -5   2   8     1607.23     1306.25     55.27 o 
  -4   2   8      755.65      910.17     26.11 o 
  -3   2   8       34.39       21.80      7.51 o 
  -2   2   8     1139.24     1251.80     24.72 o 
  -1   2   8    15719.25    18846.09    157.72 o 
   0   2   8     3605.08     2891.22     72.31 o 
   1   2   8    15709.54    18010.36    370.65 o 
   2   2   8     1149.78     1202.43     37.01 o 
   3   2   8       34.72       21.11      6.96 o 
   4   2   8      754.29     1118.92    108.09 o 
   5   2   8     1611.11     1332.63     23.31 o 
   6   2   8      261.40      208.71     10.89 o 
   7   2   8       20.02       25.46      4.57 o 
   8   2   8       19.60       18.78      4.41 o 
   9   2   8       38.86       35.88      6.01 o 
  10   2   8       50.75       47.14      6.75 o 
  11   2   8       18.34       12.24      5.27 o 
  12   2   8        0.58        2.40      4.49 o 
  13   2   8        2.93        4.37      8.85 o 
 -13   3   8        0.21       -0.92      3.35 o 
 -12   3   8        3.55        7.90      6.38 o 
 -11   3   8        5.39        4.32      4.24 o 
 -10   3   8        3.71       -0.32      6.52 o 
  -9   3   8        2.77       -1.91     11.37 o 
  -8   3   8      143.00      151.74     25.07 o 
  -7   3   8        8.06       14.40     11.58 o 
  -6   3   8       61.39       32.00     10.08 o 
  -5   3   8       22.97       46.62      8.71 o 
  -4   3   8     5493.27     5423.75     79.07 o 
  -3   3   8     4181.37     4410.94    109.88 o 
  -2   3   8      546.59      595.40     21.99 o 
  -1   3   8      392.65      468.64     14.65 o 
   0   3   8     7403.51     6313.44     79.41 o 
   1   3   8      382.83      472.86     18.27 o 
   2   3   8      546.41      743.53     42.95 o 
   3   3   8     4202.45     4195.41     88.97 o 
   4   3   8     5499.91     5470.88    116.33 o 
   5   3   8       23.63       54.91      6.39 o 
   6   3   8       60.38       34.27      4.48 o 
   7   3   8        8.20       16.20      4.32 o 
   8   3   8      144.05      160.12      9.80 o 
   9   3   8        2.79       -5.89      4.37 o 
  10   3   8        3.71       -4.45      4.74 o 
  11   3   8        5.48        6.00      5.01 o 
  12   3   8        3.59        3.79     13.85 o 
  13   3   8        0.20        3.15      6.87 o 
 -13   4   8        1.33        6.32      3.68 o 
 -12   4   8        4.44        5.20      4.03 o 
 -11   4   8       11.48       23.21      5.40 o 
 -10   4   8       25.30       31.71      6.19 o 
  -9   4   8       13.48       29.25     14.86 o 
  -8   4   8       23.34       42.41     16.61 o 
  -7   4   8        3.20       -0.97     10.00 o 
  -6   4   8       90.20       73.09     16.66 o 
  -5   4   8     1162.85     1266.88     60.66 o 
  -4   4   8       61.21       61.75     10.29 o 
  -3   4   8     3623.06     3915.23     66.00 o 
  -2   4   8     1644.25     1507.10     33.01 o 
  -1   4   8     1141.91      887.46     23.70 o 
   0   4   8     1788.89     1554.10     41.44 o 
   1   4   8     1141.21      894.42     24.06 o 
   2   4   8     1641.43     1576.25     35.30 o 
   3   4   8     3621.57     3774.01     61.70 o 
   4   4   8       60.67       65.00      7.21 o 
   5   4   8     1161.04     1203.92     32.68 o 
   6   4   8       89.93       89.81      9.15 o 
   7   4   8        3.43        8.31      3.84 o 
   8   4   8       23.20       27.55      5.05 o 
   9   4   8       13.78       12.98      4.74 o 
  10   4   8       25.21       16.43      4.02 o 
  11   4   8       11.57       21.47      4.92 o 
  12   4   8        4.48       15.91      8.27 o 
  13   4   8        1.34        9.16      7.15 o 
 -13   5   8        0.55        1.35      3.36 o 
 -12   5   8        2.02       -2.19      3.51 o 
 -11   5   8        5.02        2.17      3.46 o 
 -10   5   8        0.48        5.36      3.89 o 
  -9   5   8       20.58       24.16     19.36 o 
  -8   5   8       61.68       57.61     19.00 o 
  -7   5   8       18.77       17.97     10.81 o 
  -6   5   8       50.41       66.78     14.83 o 
  -5   5   8       64.35       96.37     22.18 o 
  -4   5   8      824.57      935.78     44.14 o 
  -3   5   8     1133.87     1453.55     54.29 o 
  -2   5   8      443.64      529.63     25.70 o 
  -1   5   8      402.22      426.39     17.54 o 
   0   5   8     1901.83     2460.88     57.05 o 
   1   5   8      396.81      460.92     19.38 o 
   2   5   8      443.18      453.14     24.01 o 
   3   5   8     1127.87     1349.09     39.71 o 
   4   5   8      831.58      946.55     23.94 o 
   5   5   8       65.14       52.28      7.89 o 
   6   5   8       51.00       60.66      7.83 o 
   7   5   8       18.65       18.93      5.33 o 
   8   5   8       61.34       57.93      6.82 o 
   9   5   8       20.51       23.15      7.32 o 
  10   5   8        0.44       -2.84      4.35 o 
  11   5   8        5.03       -2.20      3.79 o 
  12   5   8        2.05        1.51      6.92 o 
  13   5   8        0.56       -1.36      4.92 o 
 -12   6   8        1.25        2.21      3.72 o 
 -11   6   8        0.25        1.57      4.61 o 
 -10   6   8       18.72       12.44      4.34 o 
  -9   6   8       24.23       17.53      4.96 o 
  -8   6   8       25.61       20.65     14.67 o 
  -7   6   8        9.98       28.45     13.73 o 
  -6   6   8       95.16      117.82     20.38 o 
  -5   6   8       36.47       53.61     16.27 o 
  -4   6   8      170.35      147.63     19.84 o 
  -3   6   8      890.94     1011.35     40.57 o 
  -2   6   8     2189.22     1999.98     53.40 o 
  -1   6   8      165.30      210.93     16.82 o 
   0   6   8      196.93      416.25     26.85 o 
   1   6   8      167.00      178.58     10.96 o 
   2   6   8     2188.92     1899.63     31.13 o 
   3   6   8      888.51      928.67     43.25 o 
   4   6   8      169.62      148.23     23.99 o 
   5   6   8       37.21       38.27      6.61 o 
   6   6   8       94.53      101.40     10.63 o 
   7   6   8        9.93       30.37      7.34 o 
   8   6   8       25.42       24.39      6.09 o 
   9   6   8       24.19       12.58      5.37 o 
  10   6   8       18.71       14.24      3.83 o 
  11   6   8        0.25      -10.83      7.57 o 
  12   6   8        1.26      -10.83      7.22 o 
 -12   7   8        1.92        4.72      3.35 o 
 -11   7   8        1.37       -0.73      3.81 o 
 -10   7   8        7.87       12.76      4.37 o 
  -9   7   8        2.70        8.44      3.84 o 
  -8   7   8       67.14       75.71     10.04 o 
  -7   7   8       57.66      104.63     20.58 o 
  -6   7   8      172.49      263.00     29.92 o 
  -5   7   8      116.06      150.23     22.79 o 
  -4   7   8      256.23      280.05     28.97 o 
  -3   7   8       65.97       53.55     14.60 o 
  -2   7   8      201.84      210.68     28.72 o 
  -1   7   8      111.81      116.33     12.68 o 
   0   7   8        0.29       -0.66      5.36 o 
   1   7   8      110.79      115.65      9.74 o 
   2   7   8      200.57      221.04     12.96 o 
   3   7   8       65.37       51.49     18.31 o 
   4   7   8      256.99      238.26     31.79 o 
   5   7   8      116.74      100.56     22.52 o 
   6   7   8      173.06      184.86     30.65 o 
   7   7   8       57.06       93.43     11.19 o 
   8   7   8       66.89       73.78      8.10 o 
   9   7   8        2.84        5.86      4.25 o 
  10   7   8        7.78       10.13      3.27 o 
  11   7   8        1.38       -4.13      4.26 o 
  12   7   8        1.90        0.75      5.13 o 
 -11   8   8        1.39        0.27      6.42 o 
 -10   8   8        5.64        0.09      4.11 o 
  -9   8   8        8.99       12.77      4.46 o 
  -8   8   8       22.81       23.94      9.91 o 
  -7   8   8       32.11       27.62     13.36 o 
  -6   8   8        1.94        2.87     10.94 o 
  -5   8   8        0.25        6.36     13.40 o 
  -4   8   8      202.26      213.44     26.48 o 
  -3   8   8       60.47      105.56     23.72 o 
  -2   8   8       29.45       89.42     21.65 o 
  -1   8   8      383.85      395.28     21.35 o 
   0   8   8        9.15       15.26      6.18 o 
   1   8   8      380.61      357.83     16.84 o 
   2   8   8       29.09       52.49      8.25 o 
   3   8   8       60.77       75.15     34.12 o 
   4   8   8      203.55      184.74     30.05 o 
   5   8   8        0.24       10.60     14.02 o 
   6   8   8        1.99       -2.39     17.21 o 
   7   8   8       31.79        7.08      7.13 o 
   8   8   8       22.56       25.38      7.58 o 
   9   8   8        9.03       17.63      5.09 o 
  10   8   8        5.63        6.22      5.35 o 
  11   8   8        1.39        8.91      4.67 o 
 -10   9   8        1.32        3.56      9.10 o 
  -9   9   8        0.12       -7.04      6.97 o 
  -8   9   8        2.80        7.11      3.96 o 
  -7   9   8        8.83        8.63      5.05 o 
  -6   9   8       50.80       46.54      6.56 o 
  -5   9   8       18.57       38.09     13.11 o 
  -4   9   8       30.10       44.47     20.71 o 
  -3   9   8        2.30        5.44     14.94 o 
  -2   9   8       11.33       21.23      8.73 o 
  -1   9   8       16.05        2.08      5.65 o 
   0   9   8       64.37       46.34      7.38 o 
   1   9   8       15.72        5.36      5.68 o 
   2   9   8       11.26       12.11     12.76 o 
   3   9   8        2.32        9.98     21.22 o 
   4   9   8       30.01       33.89     16.42 o 
   5   9   8       18.82       41.79     16.97 o 
   6   9   8       51.00       20.90     12.72 o 
   7   9   8        8.99        7.30      7.21 o 
   8   9   8        2.89        3.64      3.81 o 
   9   9   8        0.12       -1.56      5.27 o 
  10   9   8        1.33        3.56      4.33 o 
  -9  10   8        1.46       -2.88      5.10 o 
  -8  10   8        0.94        0.45      3.96 o 
  -7  10   8        1.59        4.98      4.62 o 
  -6  10   8       39.72       23.02      6.89 o 
  -5  10   8      109.97      155.55     11.28 o 
  -4  10   8        2.86        1.35      4.83 o 
  -3  10   8       67.94      132.03     18.25 o 
  -2  10   8        0.68       15.90      8.53 o 
  -1  10   8       92.72      127.12     15.16 o 
   0  10   8       29.70       41.76     10.02 o 
   1  10   8       92.42      119.94     12.68 o 
   2  10   8        0.71        0.25     11.87 o 
   3  10   8       68.01      111.91     36.98 o 
   4  10   8        2.81        8.00      5.32 o 
   5  10   8      110.21      184.44     28.61 o 
   6  10   8       39.79       44.54     14.95 o 
   7  10   8        1.65        0.90      4.53 o 
   8  10   8        0.93       -4.83      5.30 o 
   9  10   8        1.47        7.96      4.48 o 
  -8  11   8        1.41        1.02      3.60 o 
  -7  11   8        1.99       -1.62      3.74 o 
  -6  11   8        6.72       11.81      4.52 o 
  -5  11   8       34.63       35.86      6.47 o 
  -4  11   8      115.17      157.89     10.53 o 
  -3  11   8       36.96       48.09      6.61 o 
  -2  11   8       10.59        9.39      4.15 o 
  -1  11   8       65.08       60.24      7.71 o 
   0  11   8        0.59        8.93      5.19 o 
   1  11   8       64.68       64.20     12.83 o 
   2  11   8       10.62       -1.11      8.58 o 
   3  11   8       36.84       25.76      8.40 o 
   4  11   8      115.93      116.17     13.86 o 
   5  11   8       34.61       20.61      9.33 o 
   6  11   8        6.72       11.38      5.01 o 
   7  11   8        1.92       -5.46      5.30 o 
   8  11   8        1.40        2.72      6.16 o 
  -7  12   8        2.98        2.82      3.75 o 
  -6  12   8        0.16        4.02      4.86 o 
  -5  12   8        8.83       -0.86      4.53 o 
  -4  12   8        5.52       12.58      5.24 o 
  -3  12   8       33.72       41.50      6.49 o 
  -2  12   8       10.37        9.13      4.37 o 
  -1  12   8       20.64       11.13      4.31 o 
   0  12   8        1.14        9.92      7.64 o 
   1  12   8       20.37       12.78      6.18 o 
   2  12   8       10.45       10.27      6.48 o 
   3  12   8       33.79       38.53      8.78 o 
   4  12   8        5.42       13.07      6.82 o 
   5  12   8        8.90        8.88      4.29 o 
   6  12   8        0.15        0.59      4.73 o 
   7  12   8        2.99        6.24      5.16 o 
  -5  13   8        0.67       -0.70      4.42 o 
  -4  13   8        6.08        1.74      4.97 o 
  -3  13   8        4.41        4.23      7.27 o 
  -2  13   8       18.36       20.79      6.26 o 
  -1  13   8        7.34       -0.19      6.13 o 
   0  13   8       22.34       10.16      6.88 o 
   1  13   8        7.35       -4.76      8.62 o 
   2  13   8       18.39       14.73      6.90 o 
   3  13   8        4.36        7.72      9.12 o 
   4  13   8        6.05        1.60      4.70 o 
   5  13   8        0.68        4.47      4.90 o 
  -2  14   8        9.29        8.21      6.16 o 
  -1  14   8        0.63       -1.91      3.71 o 
   0  14   8        4.36        4.08      5.43 o 
   1  14   8        0.63       -1.60     11.75 o 
   2  14   8        9.25        8.43     15.55 o 
   1   0   9     5522.80     6210.50    101.32 o 
   2   0   9     1026.71     1407.55     31.39 o 
   3   0   9     1200.95      996.76     23.85 o 
   4   0   9      300.74      452.00     17.60 o 
   5   0   9      845.13     1150.84     30.47 o 
   6   0   9      423.15      532.18     18.77 o 
   7   0   9       34.75       18.19      4.33 o 
   8   0   9       39.35       58.67      8.71 o 
   9   0   9       65.09       56.64      8.15 o 
  10   0   9       25.50       29.21      5.94 o 
  11   0   9       18.80       16.53      6.04 o 
  12   0   9        0.01       -1.58      9.78 o 
  13   0   9        1.32        2.70      8.64 o 
 -13   1   9        0.46       -6.20      9.22 o 
 -12   1   9        0.62        2.35     10.11 o 
 -11   1   9       14.07       27.13     15.83 o 
 -10   1   9       49.35       62.34      8.56 o 
  -9   1   9       51.50       57.45      8.20 o 
  -8   1   9      137.51      136.31     12.56 o 
  -7   1   9        6.88       19.63      4.86 o 
  -6   1   9       44.65       44.03      6.57 o 
  -5   1   9      874.61     1132.80     21.16 o 
  -4   1   9      489.00      518.11     19.68 o 
  -3   1   9      654.46      841.49     25.16 o 
  -2   1   9     2645.74     2454.42     40.22 o 
  -1   1   9     1953.03     2122.72    102.70 o 
   0   1   9    12205.97    14263.56    380.35 o 
   1   1   9     1943.96     2062.88     63.09 o 
   2   1   9     2658.73     2458.05     46.12 o 
   3   1   9      655.44      850.82     37.13 o 
   4   1   9      485.18      523.04     16.87 o 
   5   1   9      874.05     1119.93     17.42 o 
   6   1   9       44.51       38.35      4.22 o 
   7   1   9        6.95       25.66      5.61 o 
   8   1   9      137.77      145.09      9.49 o 
   9   1   9       51.65       66.47      7.30 o 
  10   1   9       49.62       51.77     13.48 o 
  11   1   9       13.99       -6.16      6.98 o 
  12   1   9        0.62        3.97      4.66 o 
  13   1   9        0.45       -2.37      8.84 o 
 -13   2   9        0.56       -4.92     10.00 o 
 -12   2   9        7.83        8.52      8.85 o 
 -11   2   9        6.16       -0.35      8.34 o 
 -10   2   9       53.82       50.53      9.68 o 
  -9   2   9       17.84       50.57      9.00 o 
  -8   2   9      123.27      104.42      9.53 o 
  -7   2   9      334.36      333.94     15.75 o 
  -6   2   9       11.77       25.69      5.47 o 
  -5   2   9      265.82      328.99     13.60 o 
  -4   2   9      488.37      679.04     26.00 o 
  -3   2   9     1751.57     1635.07     41.42 o 
  -2   2   9     1144.31     1427.57     34.77 o 
  -1   2   9     3417.60     3560.75     53.06 o 
   0   2   9     2421.37     2317.88     40.18 o 
   1   2   9     3389.94     3665.81     95.55 o 
   2   2   9     1147.48     1381.00     34.80 o 
   3   2   9     1757.83     1733.47     43.62 o 
   4   2   9      491.02      695.93     26.29 o 
   5   2   9      267.01      303.21      9.64 o 
   6   2   9       12.39       15.41      3.26 o 
   7   2   9      333.18      327.66     11.95 o 
   8   2   9      123.29      118.69      8.33 o 
   9   2   9       17.98       39.67      6.19 o 
  10   2   9       53.96       59.61      7.08 o 
  11   2   9        6.13       -4.02      5.12 o 
  12   2   9        7.81        0.36      4.06 o 
  13   2   9        0.57        6.15      9.75 o 
 -13   3   9        2.20        4.87      3.77 o 
 -12   3   9       16.59        7.60      6.53 o 
 -11   3   9        1.76        1.41      4.22 o 
 -10   3   9        2.05       12.39      6.49 o 
  -9   3   9       12.02       20.94     12.79 o 
  -8   3   9      128.24      140.23     24.98 o 
  -7   3   9      427.24      465.56     39.75 o 
  -6   3   9      157.98      220.17      9.89 o 
  -5   3   9      414.93      451.80     16.82 o 
  -4   3   9      533.89      566.34     25.36 o 
  -3   3   9     1339.75     1413.53     33.09 o 
  -2   3   9      140.87      145.07      8.95 o 
  -1   3   9     4274.78     4758.43     46.45 o 
   0   3   9      914.43      829.76     27.30 o 
   1   3   9     4257.85     4822.73    103.60 o 
   2   3   9      145.96      133.06     14.66 o 
   3   3   9     1335.19     1310.80     49.01 o 
   4   3   9      530.39      477.26     27.12 o 
   5   3   9      412.13      439.88     12.03 o 
   6   3   9      159.92      214.97      9.42 o 
   7   3   9      427.45      458.31     15.56 o 
   8   3   9      127.42      124.39      8.62 o 
   9   3   9       12.18       13.31      4.80 o 
  10   3   9        1.98       -2.31      7.60 o 
  11   3   9        1.75       -2.75      3.67 o 
  12   3   9       16.70        7.95      7.32 o 
  13   3   9        2.19       12.42     10.59 o 
 -13   4   9        4.47        5.27      4.12 o 
 -12   4   9        5.14        6.21      6.64 o 
 -11   4   9       32.76       25.45      6.14 o 
 -10   4   9        1.48        8.23      7.65 o 
  -9   4   9        6.37       -3.94     11.94 o 
  -8   4   9       31.36        8.94      9.95 o 
  -7   4   9       42.93       43.06     13.66 o 
  -6   4   9      230.00      257.72     29.73 o 
  -5   4   9      939.58      914.77     42.38 o 
  -4   4   9     2487.80     3067.16     74.53 o 
  -3   4   9     1226.79     1156.57     32.84 o 
  -2   4   9      464.42      437.06     18.55 o 
  -1   4   9       57.71       74.26      8.65 o 
   0   4   9     1238.67     1186.69     31.65 o 
   1   4   9       60.09       87.07     11.26 o 
   2   4   9      468.60      409.47     19.91 o 
   3   4   9     1237.81     1185.40     54.42 o 
   4   4   9     2470.91     2963.98     40.83 o 
   5   4   9      942.25      895.50     24.77 o 
   6   4   9      230.24      256.79     10.50 o 
   7   4   9       43.16       28.76      4.78 o 
   8   4   9       31.24       10.46      4.36 o 
   9   4   9        6.38        1.63      4.83 o 
  10   4   9        1.50       -2.07      6.38 o 
  11   4   9       32.51       38.39      6.23 o 
  12   4   9        5.13        8.69      7.38 o 
  13   4   9        4.48        6.70      5.99 o 
 -13   5   9        1.23        3.81      3.52 o 
 -12   5   9        2.71        2.83      3.89 o 
 -11   5   9        0.65        1.01      3.24 o 
 -10   5   9       24.75       15.13      5.08 o 
  -9   5   9       27.50       52.93     20.27 o 
  -8   5   9       59.22      127.56     26.09 o 
  -7   5   9      206.74      172.92     23.65 o 
  -6   5   9       13.93       29.08     10.78 o 
  -5   5   9      418.91      524.65     27.04 o 
  -4   5   9     1198.23     1426.27     47.09 o 
  -3   5   9     2176.90     2142.65     55.07 o 
  -2   5   9     1006.96      955.05     32.22 o 
  -1   5   9      128.84       90.76      9.55 o 
   0   5   9      261.40      300.57     18.37 o 
   1   5   9      128.76      116.47     10.48 o 
   2   5   9      998.19     1010.49     22.36 o 
   3   5   9     2174.36     2090.28     64.10 o 
   4   5   9     1197.03     1297.11     58.58 o 
   5   5   9      420.35      480.21     18.80 o 
   6   5   9       13.89       23.33      6.16 o 
   7   5   9      207.77      197.35     11.03 o 
   8   5   9       59.67      135.96     10.00 o 
   9   5   9       26.97       39.28      6.94 o 
  10   5   9       24.58       16.73      5.08 o 
  11   5   9        0.65        3.79      3.66 o 
  12   5   9        2.71       -2.43      5.93 o 
  13   5   9        1.24        2.54      4.90 o 
 -12   6   9        0.64        4.33      3.55 o 
 -11   6   9        1.75       -2.62      4.42 o 
 -10   6   9        2.50        7.66      4.19 o 
  -9   6   9        7.11        1.76      6.79 o 
  -8   6   9       30.07       46.91     21.74 o 
  -7   6   9       16.18       29.57     20.45 o 
  -6   6   9       91.24       76.99     17.43 o 
  -5   6   9      219.11      318.14     24.89 o 
  -4   6   9       65.51      107.42     13.37 o 
  -3   6   9     1244.97     1289.85     46.54 o 
  -2   6   9      136.81      140.04     15.92 o 
  -1   6   9      518.01      649.15     43.46 o 
   0   6   9     3253.09     2877.73     52.09 o 
   1   6   9      520.77      482.67     17.07 o 
   2   6   9      135.75       96.69     10.97 o 
   3   6   9     1250.29     1250.56     42.05 o 
   4   6   9       65.63       65.95     18.99 o 
   5   6   9      219.31      267.54     32.56 o 
   6   6   9       91.52       47.24      7.92 o 
   7   6   9       16.31       15.42      4.73 o 
   8   6   9       30.47       39.85      6.89 o 
   9   6   9        7.11       -0.49      3.91 o 
  10   6   9        2.49       -2.31      3.46 o 
  11   6   9        1.75       11.12      7.68 o 
  12   6   9        0.63        3.53     13.13 o 
 -12   7   9        1.44        1.59      3.38 o 
 -11   7   9        2.36       12.39      5.52 o 
 -10   7   9        7.51       12.25      4.23 o 
  -9   7   9        2.68        6.86      4.01 o 
  -8   7   9       34.61       17.70      5.65 o 
  -7   7   9       45.98       80.01     21.19 o 
  -6   7   9      220.19      300.29     31.89 o 
  -5   7   9       88.81       83.00     16.19 o 
  -4   7   9       85.62       99.67     18.62 o 
  -3   7   9       56.40       63.60     15.80 o 
  -2   7   9      205.54      162.86     26.60 o 
  -1   7   9      220.51      184.27     17.66 o 
   0   7   9       40.35      100.55      9.79 o 
   1   7   9      220.07      184.74     11.66 o 
   2   7   9      207.41      127.05     10.79 o 
   3   7   9       55.86       53.27     29.47 o 
   4   7   9       84.27       69.34     19.24 o 
   5   7   9       87.89       83.10     20.50 o 
   6   7   9      220.08      243.06     34.64 o 
   7   7   9       45.99       88.24     10.41 o 
   8   7   9       34.79       23.04      4.62 o 
   9   7   9        2.69        1.98      3.79 o 
  10   7   9        7.63       12.75      4.12 o 
  11   7   9        2.33       -3.47     14.78 o 
  12   7   9        1.46       11.18     10.00 o 
 -11   8   9        0.10        6.65      9.97 o 
 -10   8   9        4.94        0.87      4.31 o 
  -9   8   9       12.77       13.93      5.04 o 
  -8   8   9       21.89       23.96      7.47 o 
  -7   8   9        6.47       14.54      4.92 o 
  -6   8   9       42.66       30.84     13.35 o 
  -5   8   9       88.06      150.18     23.68 o 
  -4   8   9        7.51       22.45     12.47 o 
  -3   8   9       87.54      104.62     23.40 o 
  -2   8   9      148.41      131.29     25.11 o 
  -1   8   9        0.54        0.73      5.67 o 
   0   8   9        0.63        0.29      4.52 o 
   1   8   9        0.64       -4.17      5.36 o 
   2   8   9      147.40       96.62     11.10 o 
   3   8   9       87.48       76.53     21.05 o 
   4   8   9        7.97        9.53     11.01 o 
   5   8   9       88.01      120.58     33.12 o 
   6   8   9       42.48       38.29     16.18 o 
   7   8   9        6.43       11.71      4.89 o 
   8   8   9       21.80       28.63      7.71 o 
   9   8   9       12.75       11.08      4.54 o 
  10   8   9        4.97        3.64      5.79 o 
  11   8   9        0.10        1.31      4.52 o 
 -10   9   9        0.72        0.41      6.11 o 
  -9   9   9        5.29        2.74      6.57 o 
  -8   9   9        4.73       10.14      4.04 o 
  -7   9   9      100.38       94.56     30.39 o 
  -6   9   9        3.56        3.50      4.24 o 
  -5   9   9        0.94        0.54     11.00 o 
  -4   9   9       74.16       81.06     22.82 o 
  -3   9   9       50.19       85.93     23.15 o 
  -2   9   9       60.64       53.30     10.87 o 
  -1   9   9       85.69       89.70     11.95 o 
   0   9   9        8.96        2.77      5.09 o 
   1   9   9       84.95       69.73      9.71 o 
   2   9   9       61.52       47.31     17.61 o 
   3   9   9       49.42       83.38     23.96 o 
   4   9   9       73.00       51.71     19.44 o 
   5   9   9        0.94        3.67     12.63 o 
   6   9   9        3.59       15.38      6.01 o 
   7   9   9      100.59      139.32     13.14 o 
   8   9   9        4.67       -1.46      4.89 o 
   9   9   9        5.33        2.76      4.60 o 
  10   9   9        0.72       -1.33      4.35 o 
  -9  10   9        0.09        4.66      5.18 o 
  -8  10   9        0.38        2.56      4.72 o 
  -7  10   9       19.21       13.95      6.11 o 
  -6  10   9       24.01       20.90      6.45 o 
  -5  10   9       51.62       49.68      7.43 o 
  -4  10   9       47.64       35.94      5.21 o 
  -3  10   9       66.58       93.42     13.58 o 
  -2  10   9       48.12       54.39     14.73 o 
  -1  10   9        5.38        0.27     10.49 o 
   0  10   9       93.38      102.64     12.76 o 
   1  10   9        5.39        5.79      7.83 o 
   2  10   9       47.80       54.92     13.92 o 
   3  10   9       66.68       76.36     22.58 o 
   4  10   9       47.76       41.29      5.33 o 
   5  10   9       51.72       36.20     13.29 o 
   6  10   9       24.22       14.39      5.03 o 
   7  10   9       19.41       21.10      5.35 o 
   8  10   9        0.36       -5.37      6.06 o 
   9  10   9        0.09       -0.30      4.20 o 
  -8  11   9        0.22        1.28      3.33 o 
  -7  11   9        0.04        2.12      3.71 o 
  -6  11   9       45.18       82.54      9.41 o 
  -5  11   9       27.98       25.77      6.73 o 
  -4  11   9       22.60       57.16      6.89 o 
  -3  11   9       56.98       53.86      7.72 o 
  -2  11   9        4.39        0.23      3.76 o 
  -1  11   9       14.80        7.86      4.26 o 
   0  11   9        3.91       -0.66      5.12 o 
   1  11   9       14.63        2.31      6.48 o 
   2  11   9        4.30        1.02      6.03 o 
   3  11   9       57.49       42.06      9.32 o 
   4  11   9       22.48       44.62     17.29 o 
   5  11   9       27.82       19.97      6.55 o 
   6  11   9       45.23       70.60     11.65 o 
   7  11   9        0.03       -4.33      4.77 o 
   8  11   9        0.22       -2.27      4.96 o 
  -7  12   9        0.31        1.82      4.14 o 
  -6  12   9        0.44        1.00      3.70 o 
  -5  12   9        4.78        2.98      3.49 o 
  -4  12   9        0.12        5.08      3.82 o 
  -3  12   9        2.96        1.53      3.57 o 
  -2  12   9        1.63        1.07      3.63 o 
  -1  12   9        2.79        2.99      3.98 o 
   0  12   9        0.33        9.03      6.45 o 
   1  12   9        2.74        3.53      6.25 o 
   2  12   9        1.62        1.20      6.15 o 
   3  12   9        2.89        2.55      6.53 o 
   4  12   9        0.11        9.29      6.55 o 
   5  12   9        4.71        7.39      4.32 o 
   6  12   9        0.45       -2.72      4.97 o 
   7  12   9        0.31       -5.09      5.78 o 
  -5  13   9        1.75        0.46      4.19 o 
  -4  13   9        4.53        6.03     10.41 o 
  -3  13   9       13.10        7.94      9.96 o 
  -2  13   9        0.47        2.14      4.68 o 
  -1  13   9        2.82        8.24      5.82 o 
   0  13   9        5.06        3.88      5.04 o 
   1  13   9        2.77        5.34      4.62 o 
   2  13   9        0.47        0.12      7.58 o 
   3  13   9       13.17       16.44      5.85 o 
   4  13   9        4.49        7.20      5.82 o 
   5  13   9        1.71        6.31      5.52 o 
  -2  14   9        4.58        4.82      3.64 o 
  -1  14   9        1.02        0.08      3.92 o 
   0  14   9        0.79        7.12      5.52 o 
   1  14   9        1.01        2.05      4.47 o 
   2  14   9        4.53       -4.46      5.04 o 
   0   0  10     3323.64     2644.02    147.99 o 
   1   0  10     8173.68     9043.00    120.00 o 
   2   0  10      441.90      382.48     19.88 o 
   3   0  10     1504.71     1404.42     27.59 o 
   4   0  10      921.67     1133.65     31.23 o 
   5   0  10        3.50       13.03      3.40 o 
   6   0  10     1690.37     2361.48     34.55 o 
   7   0  10      912.36     1123.09     21.95 o 
   8   0  10        0.10        1.17      5.21 o 
   9   0  10       14.78        5.28      5.04 o 
  10   0  10       15.85        3.56      4.88 o 
  11   0  10        0.83       -1.95      6.20 o 
  12   0  10        0.10        7.28     10.88 o 
  13   0  10        6.92       19.30     12.96 o 
 -13   1  10        0.94        2.37      8.55 o 
 -12   1  10       14.67       21.06     14.30 o 
 -11   1  10       16.46       30.55     15.22 o 
 -10   1  10       32.40       66.09      9.00 o 
  -9   1  10      127.99      104.01     10.78 o 
  -8   1  10       83.35       50.37      7.36 o 
  -7   1  10       28.38       49.26      6.90 o 
  -6   1  10      916.58      938.68     22.73 o 
  -5   1  10     1616.05     1439.67     29.76 o 
  -4   1  10     2377.32     2597.97     48.92 o 
  -3   1  10      269.55      258.85     14.61 o 
  -2   1  10     3569.94     3500.31     73.06 o 
  -1   1  10      774.81      940.51     28.21 o 
   0   1  10      764.85     1132.31     41.31 o 
   1   1  10      774.19      952.00     31.23 o 
   2   1  10     3545.02     3615.58     51.53 o 
   3   1  10      272.37      280.82     13.83 o 
   4   1  10     2373.51     2571.44     48.30 o 
   5   1  10     1610.03     1434.19     22.76 o 
   6   1  10      914.05      924.42     17.77 o 
   7   1  10       28.64       52.62      5.68 o 
   8   1  10       83.66       82.99      9.71 o 
   9   1  10      128.59      116.72      9.27 o 
  10   1  10       32.06       46.74      7.83 o 
  11   1  10       16.47       11.01      4.94 o 
  12   1  10       14.70       23.16     12.87 o 
  13   1  10        0.94        9.24      9.86 o 
 -13   2  10        2.54       -5.53      9.70 o 
 -12   2  10       11.65        8.22      7.29 o 
 -11   2  10        0.02       -0.66      6.66 o 
 -10   2  10       48.02       32.86     11.26 o 
  -9   2  10       29.54        7.33     10.09 o 
  -8   2  10       82.21       88.72      9.18 o 
  -7   2  10       67.62       52.57      7.09 o 
  -6   2  10      629.55      703.18     16.89 o 
  -5   2  10      249.03      232.92     12.44 o 
  -4   2  10      171.90      156.07     11.67 o 
  -3   2  10      261.83      210.79     14.68 o 
  -2   2  10      246.84      293.00     12.45 o 
  -1   2  10      603.77      641.74     21.16 o 
   0   2  10     6005.88     8380.98     80.56 o 
   1   2  10      606.19      695.27     78.51 o 
   2   2  10      244.72      255.07     25.43 o 
   3   2  10      258.77      208.74     13.33 o 
   4   2  10      169.64      158.49     11.54 o 
   5   2  10      252.51      200.73      7.76 o 
   6   2  10      628.48      669.17     15.67 o 
   7   2  10       68.03       53.85      5.63 o 
   8   2  10       82.32       99.38      8.11 o 
   9   2  10       29.10       17.22      5.09 o 
  10   2  10       48.20       49.27      6.82 o 
  11   2  10        0.02        2.37      4.64 o 
  12   2  10       11.61        9.22      7.59 o 
  13   2  10        2.55        8.28     11.40 o 
 -13   3  10        1.47        3.89      4.29 o 
 -12   3  10        0.21        6.56      7.40 o 
 -11   3  10       29.31       27.74      9.10 o 
 -10   3  10        9.41       10.57      4.77 o 
  -9   3  10      213.08      250.76     33.77 o 
  -8   3  10       98.02       99.35     21.36 o 
  -7   3  10      441.48      525.92     42.60 o 
  -6   3  10      235.97      205.11     16.22 o 
  -5   3  10      431.93      378.58     17.50 o 
  -4   3  10      420.17      671.19     87.00 o 
  -3   3  10     1822.36     1700.73     38.86 o 
  -2   3  10     1603.54     1474.13     28.73 o 
  -1   3  10     7394.48     7161.43     71.46 o 
   0   3  10      741.47     1128.64     44.41 o 
   1   3  10     7409.86     7196.83     96.93 o 
   2   3  10     1602.34     1557.15     46.81 o 
   3   3  10     1814.54     1648.56     39.88 o 
   4   3  10      422.02      409.77     10.92 o 
   5   3  10      435.28      387.02     11.37 o 
   6   3  10      237.34      207.44      9.30 o 
   7   3  10      439.82      517.96     15.40 o 
   8   3  10       97.38      111.84      8.39 o 
   9   3  10      213.87      267.42     28.87 o 
  10   3  10        9.36       12.40      4.33 o 
  11   3  10       29.09       24.59      9.28 o 
  12   3  10        0.21       17.04      8.63 o 
  13   3  10        1.49       -3.41      7.54 o 
 -13   4  10        2.65        5.29      4.28 o 
 -12   4  10        8.67       12.58      4.71 o 
 -11   4  10        0.24        0.19      4.72 o 
 -10   4  10        2.91        3.12      4.87 o 
  -9   4  10       21.52       26.45     14.77 o 
  -8   4  10       25.00       15.39     21.38 o 
  -7   4  10      126.03      115.20     21.40 o 
  -6   4  10      207.54      280.48     31.25 o 
  -5   4  10      230.57      238.41     19.42 o 
  -4   4  10      373.86      422.84     25.01 o 
  -3   4  10      246.19      330.32     18.61 o 
  -2   4  10      326.17      354.55     15.92 o 
  -1   4  10     2622.12     2813.30     63.16 o 
   0   4  10      297.72      360.73     18.23 o 
   1   4  10     2626.93     2819.94     51.61 o 
   2   4  10      324.94      344.78     19.28 o 
   3   4  10      247.61      320.07     40.41 o 
   4   4  10      371.20      372.75     11.03 o 
   5   4  10      228.61      224.20      9.53 o 
   6   4  10      206.93      258.91     10.64 o 
   7   4  10      126.39      118.59      8.58 o 
   8   4  10       25.05       23.88      5.28 o 
   9   4  10       21.85       27.29      5.72 o 
  10   4  10        2.99        6.34      6.56 o 
  11   4  10        0.23       -4.75      4.02 o 
  12   4  10        8.60        6.89      7.04 o 
  13   4  10        2.65       10.00      6.58 o 
 -12   5  10        1.23        4.75      3.62 o 
 -11   5  10        8.66        1.91      3.25 o 
 -10   5  10        1.23        1.33      3.74 o 
  -9   5  10       20.38       51.82     18.70 o 
  -8   5  10      213.54      332.82     40.51 o 
  -7   5  10      211.78      183.43     24.80 o 
  -6   5  10      136.71      141.32     21.42 o 
  -5   5  10      399.02      408.42     24.57 o 
  -4   5  10      357.09      358.09     21.90 o 
  -3   5  10     1186.79     1404.90     40.21 o 
  -2   5  10      862.29     1015.58     31.05 o 
  -1   5  10     1160.78     1408.79     52.74 o 
   0   5  10      218.58      255.62     17.35 o 
   1   5  10     1160.47     1275.15     23.21 o 
   2   5  10      859.91      924.30     29.68 o 
   3   5  10     1188.05     1365.34     41.62 o 
   4   5  10      356.32      303.21     14.36 o 
   5   5  10      396.74      401.55     13.58 o 
   6   5  10      138.04      127.94      8.33 o 
   7   5  10      211.69      198.29     11.12 o 
   8   5  10      213.48      336.78     17.67 o 
   9   5  10       20.66       19.33      5.16 o 
  10   5  10        1.29       -3.08      4.66 o 
  11   5  10        8.64        7.74      3.75 o 
  12   5  10        1.22        5.39      6.33 o 
 -12   6  10        0.73       -3.63      3.55 o 
 -11   6  10        0.79        2.30      4.06 o 
 -10   6  10       14.84       14.20      4.48 o 
  -9   6  10        5.82       -0.36      4.45 o 
  -8   6  10       12.52       22.15     16.21 o 
  -7   6  10       37.31       37.51     16.82 o 
  -6   6  10      319.22      401.65     34.94 o 
  -5   6  10       94.88      139.72     15.77 o 
  -4   6  10      190.41      137.79     15.19 o 
  -3   6  10      307.87      338.21     24.62 o 
  -2   6  10      482.19      690.48     32.54 o 
  -1   6  10     1394.99     1464.71     65.02 o 
   0   6  10      769.17      884.61     25.38 o 
   1   6  10     1400.97     1347.13     29.89 o 
   2   6  10      482.02      588.36     19.01 o 
   3   6  10      305.46      320.12     22.00 o 
   4   6  10      191.54      134.95     19.02 o 
   5   6  10       95.03       93.68     21.31 o 
   6   6  10      316.95      357.02     14.34 o 
   7   6  10       37.42       26.79      5.58 o 
   8   6  10       12.26       13.22      4.91 o 
   9   6  10        5.78       -4.77      4.07 o 
  10   6  10       14.99        9.86      3.63 o 
  11   6  10        0.80       -5.80     10.01 o 
  12   6  10        0.73       -3.50      5.45 o 
 -12   7  10        0.44       -1.36      3.11 o 
 -11   7  10        1.69       -3.79      3.99 o 
 -10   7  10        2.89       10.47      4.50 o 
  -9   7  10        9.95       11.78      4.41 o 
  -8   7  10       17.38       37.27      8.70 o 
  -7   7  10       97.83      113.30     25.20 o 
  -6   7  10      154.05      138.08     22.68 o 
  -5   7  10        6.50        3.70      7.55 o 
  -4   7  10       54.74       68.21     13.26 o 
  -3   7  10      202.21      244.49     22.70 o 
  -2   7  10      128.36      157.17     25.80 o 
  -1   7  10       75.31       74.26     12.13 o 
   0   7  10       44.70       51.66      7.11 o 
   1   7  10       73.62       68.08      8.32 o 
   2   7  10      129.07      147.07     11.16 o 
   3   7  10      203.58      251.76     31.86 o 
   4   7  10       54.12       73.88     19.50 o 
   5   7  10        6.60        4.73     12.19 o 
   6   7  10      154.26      136.61     12.46 o 
   7   7  10       97.22      101.64     10.98 o 
   8   7  10       17.43       36.32     10.05 o 
   9   7  10        9.97        5.61      4.29 o 
  10   7  10        2.89        2.40      8.30 o 
  11   7  10        1.69        0.97      5.65 o 
  12   7  10        0.45        9.55      9.77 o 
 -11   8  10        0.15        4.44      6.22 o 
 -10   8  10        4.43        3.24      4.18 o 
  -9   8  10       10.67       17.48      4.85 o 
  -8   8  10       30.27       19.28      5.64 o 
  -7   8  10       26.15       41.70      6.61 o 
  -6   8  10       24.79       39.10     15.34 o 
  -5   8  10       15.12       44.63     14.55 o 
  -4   8  10      201.63      161.50     20.34 o 
  -3   8  10      200.82      198.64     37.40 o 
  -2   8  10       36.26       58.09     18.45 o 
  -1   8  10       88.32      105.03     11.95 o 
   0   8  10      292.82      358.75     18.45 o 
   1   8  10       88.99      103.49      9.84 o 
   2   8  10       36.31       51.60      7.83 o 
   3   8  10      200.32      173.00     45.28 o 
   4   8  10      203.95      158.82     29.02 o 
   5   8  10       15.33       33.83     16.64 o 
   6   8  10       24.58       37.48     13.70 o 
   7   8  10       25.83       22.35     17.51 o 
   8   8  10       30.29        8.57      5.28 o 
   9   8  10       10.67       15.82      6.42 o 
  10   8  10        4.45        8.03      6.67 o 
  11   8  10        0.15        5.93      8.10 o 
 -10   9  10        0.87        9.41      7.02 o 
  -9   9  10        1.36        0.95      5.50 o 
  -8   9  10       13.80        9.78      5.54 o 
  -7   9  10       17.13        7.41      4.66 o 
  -6   9  10       13.43        6.46      4.68 o 
  -5   9  10       28.87       60.35     14.95 o 
  -4   9  10       60.44       87.45     18.30 o 
  -3   9  10       76.71       92.01     24.35 o 
  -2   9  10        7.21       25.32      8.90 o 
  -1   9  10       43.41       56.02      9.93 o 
   0   9  10       10.57        8.81      4.97 o 
   1   9  10       43.41       54.15      8.28 o 
   2   9  10        7.03       17.14     12.14 o 
   3   9  10       76.72       69.83     22.13 o 
   4   9  10       60.64       76.94     20.86 o 
   5   9  10       29.11       54.85     15.40 o 
   6   9  10       13.36        7.62      4.82 o 
   7   9  10       17.24        4.97      5.01 o 
   8   9  10       13.83       11.43      5.51 o 
   9   9  10        1.41       -5.07      5.81 o 
  10   9  10        0.88       -0.90      6.67 o 
  -9  10  10        3.07        4.02      4.52 o 
  -8  10  10        8.14       -0.84      4.01 o 
  -7  10  10        7.32        2.36      4.62 o 
  -6  10  10       17.12       11.47      4.88 o 
  -5  10  10       28.66       28.96      6.57 o 
  -4  10  10       20.14       23.14      6.53 o 
  -3  10  10        0.14        5.47      8.38 o 
  -2  10  10       13.90       10.11     12.63 o 
  -1  10  10        2.08        0.95      8.24 o 
   0  10  10      328.01      367.76     22.57 o 
   1  10  10        2.05        5.50      6.37 o 
   2  10  10       13.66       38.66     14.40 o 
   3  10  10        0.13       -1.40     11.10 o 
   4  10  10       19.97       18.08      8.35 o 
   5  10  10       28.53       20.16      7.34 o 
   6  10  10       17.28        6.81      6.80 o 
   7  10  10        7.32        7.46      5.56 o 
   8  10  10        8.28        6.41      5.50 o 
   9  10  10        3.05       -1.10      4.81 o 
  -8  11  10        2.42        6.55      6.40 o 
  -7  11  10       11.39        7.84      4.43 o 
  -6  11  10       17.03       15.93      7.19 o 
  -5  11  10       17.76       15.37      6.76 o 
  -4  11  10        9.38       12.45      4.06 o 
  -3  11  10       11.36       15.36      4.35 o 
  -2  11  10       12.89       21.50      5.35 o 
  -1  11  10        3.84        0.76      4.57 o 
   0  11  10        2.49       12.00      5.05 o 
   1  11  10        3.82        8.63      8.19 o 
   2  11  10       12.70        9.30      6.04 o 
   3  11  10       11.11       -4.96      6.75 o 
   4  11  10        9.53        6.65      7.82 o 
   5  11  10       17.90       20.28      7.25 o 
   6  11  10       17.15       17.27      6.00 o 
   7  11  10       11.40       10.93      5.47 o 
   8  11  10        2.43        3.60      4.72 o 
  -7  12  10        0.88        1.17      4.18 o 
  -6  12  10        6.98       11.45      4.12 o 
  -5  12  10       12.10       11.95      4.28 o 
  -4  12  10       14.20       18.50      8.33 o 
  -3  12  10        3.34        3.30      4.35 o 
  -2  12  10       32.57       26.85      8.92 o 
  -1  12  10        3.42        1.51      4.20 o 
   0  12  10        7.17        4.91      9.76 o 
   1  12  10        3.45        2.39      6.05 o 
   2  12  10       32.51       31.90      8.53 o 
   3  12  10        3.35        5.45      6.74 o 
   4  12  10       13.95       17.28     14.54 o 
   5  12  10       12.20       19.69      7.51 o 
   6  12  10        6.87       10.92      5.72 o 
   7  12  10        0.88       -5.80      6.15 o 
  -5  13  10        0.90        2.69      4.20 o 
  -4  13  10        7.90        4.39      4.92 o 
  -3  13  10       14.47       15.20      5.69 o 
  -2  13  10       15.20       13.45      4.58 o 
  -1  13  10        5.45       11.17      5.67 o 
   0  13  10       16.51        7.45      4.68 o 
   1  13  10        5.38       10.14      5.74 o 
   2  13  10       15.20       12.84      6.66 o 
   3  13  10       14.39       24.91      7.33 o 
   4  13  10        7.86       11.61      6.00 o 
   5  13  10        0.88        8.42      9.98 o 
  -1  14  10        2.05       -4.01      4.29 o 
   0  14  10        1.70        7.11      5.67 o 
   1  14  10        2.05        0.26      4.83 o 
   1   0  11     1652.70     1505.39     31.76 o 
   2   0  11      626.11      873.55     29.87 o 
   3   0  11      948.63      737.75     29.61 o 
   4   0  11     1026.42      870.22     32.65 o 
   5   0  11     2492.02     2565.82     39.04 o 
   6   0  11      314.91      426.47     14.95 o 
   7   0  11       14.52        5.15      4.53 o 
   8   0  11       72.53       88.24      9.18 o 
   9   0  11       69.13       63.75      8.28 o 
  10   0  11        4.26       -9.08      6.05 o 
  11   0  11        1.13       -1.34      5.54 o 
  12   0  11        0.50        0.66     10.40 o 
  13   0  11        1.91        2.34      6.65 o 
 -13   1  11        0.37       -9.62      9.32 o 
 -12   1  11        6.80       19.16     13.72 o 
 -11   1  11        8.95       22.32     13.62 o 
 -10   1  11       69.15       68.75      9.21 o 
  -9   1  11       45.50       69.08      9.22 o 
  -8   1  11       41.27       37.37      7.05 o 
  -7   1  11      134.32      113.94      9.69 o 
  -6   1  11      212.56      217.15      9.35 o 
  -5   1  11      442.89      424.58     14.67 o 
  -4   1  11     1291.30     1253.61     35.05 o 
  -3   1  11      945.73     1121.52     56.08 o 
  -2   1  11      124.03      127.38     13.29 o 
  -1   1  11     4141.75     4121.33     59.31 o 
   0   1  11       83.94      140.33      9.93 o 
   1   1  11     4130.11     4184.71    106.02 o 
   2   1  11      123.28      146.96     11.35 o 
   3   1  11      955.13     1057.21     27.34 o 
   4   1  11     1296.10     1301.93     34.88 o 
   5   1  11      437.09      416.89     11.17 o 
   6   1  11      211.79      218.04      9.14 o 
   7   1  11      134.15      116.34      7.91 o 
   8   1  11       41.85       73.66     12.23 o 
   9   1  11       45.20       63.11      8.72 o 
  10   1  11       69.07       53.64      8.04 o 
  11   1  11        8.93        3.01      4.38 o 
  12   1  11        6.86       14.54     12.26 o 
  13   1  11        0.37       -2.64      7.48 o 
 -13   2  11        0.25        5.31      8.25 o 
 -12   2  11        1.34       -0.15      7.13 o 
 -11   2  11        7.20       13.04      7.75 o 
 -10   2  11        7.57        3.98      9.31 o 
  -9   2  11       22.83       17.72      6.83 o 
  -8   2  11       29.84       38.37      6.92 o 
  -7   2  11      120.61      133.86     10.39 o 
  -6   2  11       21.87       27.56      4.47 o 
  -5   2  11     1073.20      986.55     18.60 o 
  -4   2  11     2714.48     2615.55     62.29 o 
  -3   2  11       83.99      101.89     10.75 o 
  -2   2  11      533.49      419.95     20.60 o 
  -1   2  11     4040.31     4215.10     56.70 o 
   0   2  11       25.32       10.79      4.73 o 
   1   2  11     4050.72     4220.40    158.47 o 
   2   2  11      524.35      415.17     18.62 o 
   3   2  11       84.01      129.56     13.38 o 
   4   2  11     2723.02     2590.26     33.30 o 
   5   2  11     1078.39     1000.85     16.88 o 
   6   2  11       21.81       30.94      4.40 o 
   7   2  11      121.26      128.06      8.07 o 
   8   2  11       29.75       43.30      6.39 o 
   9   2  11       22.84       27.50      5.79 o 
  10   2  11        7.33       -2.84      5.79 o 
  11   2  11        7.30        7.50      5.27 o 
  12   2  11        1.33        6.40      6.66 o 
  13   2  11        0.24       -2.23      7.16 o 
 -13   3  11        1.00       -5.95      3.96 o 
 -12   3  11        9.79        6.45      9.20 o 
 -11   3  11        9.90        7.34      7.50 o 
 -10   3  11       12.63       40.06      7.07 o 
  -9   3  11       49.05       38.82     16.04 o 
  -8   3  11      138.47      151.03     26.17 o 
  -7   3  11      107.17      128.98     11.12 o 
  -6   3  11      581.50      762.08     28.30 o 
  -5   3  11      109.71      121.59      7.11 o 
  -4   3  11      544.83      447.88     14.59 o 
  -3   3  11      419.01      445.04     21.14 o 
  -2   3  11     3744.84     4379.04     53.31 o 
  -1   3  11     1543.08     1646.60     43.59 o 
   0   3  11        4.46        5.53      4.49 o 
   1   3  11     1545.06     1791.38     54.14 o 
   2   3  11     3738.08     4422.31    113.89 o 
   3   3  11      416.13      433.43     21.78 o 
   4   3  11      542.55      424.59     12.52 o 
   5   3  11      109.67      118.73      6.60 o 
   6   3  11      579.50      714.24     17.43 o 
   7   3  11      108.74      128.81      8.42 o 
   8   3  11      138.46      174.32     10.25 o 
   9   3  11       48.97       46.27      7.03 o 
  10   3  11       12.67       30.53      5.37 o 
  11   3  11        9.92        8.20      4.50 o 
  12   3  11        9.65       13.23      7.66 o 
  13   3  11        1.01        6.13      7.33 o 
 -13   4  11        2.13        3.50      4.13 o 
 -12   4  11        0.04       -2.27      3.86 o 
 -11   4  11        7.58        7.74      3.58 o 
 -10   4  11       20.54       29.88     10.74 o 
  -9   4  11       52.34       56.81     19.19 o 
  -8   4  11       21.61       27.03     12.73 o 
  -7   4  11       20.41       16.34     14.86 o 
  -6   4  11      126.93      136.32     23.13 o 
  -5   4  11      101.72       65.74     10.50 o 
  -4   4  11      526.60      627.23     20.62 o 
  -3   4  11      985.97      962.62     22.71 o 
  -2   4  11     2738.03     2773.26     35.65 o 
  -1   4  11      358.08      459.17     22.71 o 
   0   4  11     1116.66      881.44     28.47 o 
   1   4  11      351.18      452.65     21.33 o 
   2   4  11     2727.52     2899.99     55.74 o 
   3   4  11      980.44      988.31     30.56 o 
   4   4  11      530.25      608.04     13.64 o 
   5   4  11      101.26       62.23      5.98 o 
   6   4  11      126.91      147.17      8.40 o 
   7   4  11       19.94        8.61      6.74 o 
   8   4  11       21.59       41.27      6.37 o 
   9   4  11       52.48       61.89      7.36 o 
  10   4  11       20.57       32.96      6.31 o 
  11   4  11        7.52        8.35      4.87 o 
  12   4  11        0.04       -2.87     14.02 o 
  13   4  11        2.12        3.62      7.96 o 
 -12   5  11        0.42        2.38      3.82 o 
 -11   5  11        1.09        1.24      4.30 o 
 -10   5  11        3.97       -4.24      4.64 o 
  -9   5  11       63.49       64.29      8.31 o 
  -8   5  11       37.83       36.62     13.75 o 
  -7   5  11       82.58       78.59     17.90 o 
  -6   5  11       33.07       20.72     12.17 o 
  -5   5  11      240.07      257.78     19.73 o 
  -4   5  11        8.56       10.79      8.22 o 
  -3   5  11     1999.13     2414.14     59.95 o 
  -2   5  11       90.23       74.17      9.15 o 
  -1   5  11     1310.66     1347.81     39.93 o 
   0   5  11        6.88        1.89      5.89 o 
   1   5  11     1310.24     1387.00     24.72 o 
   2   5  11       90.24       94.90      9.60 o 
   3   5  11     2001.55     2106.30     47.17 o 
   4   5  11        7.84        5.22      3.67 o 
   5   5  11      241.50      238.82      9.96 o 
   6   5  11       33.25       24.21      4.57 o 
   7   5  11       82.91       79.98      7.69 o 
   8   5  11       37.87       37.72      6.39 o 
   9   5  11       63.35       63.68      8.76 o 
  10   5  11        4.01       -5.06      4.77 o 
  11   5  11        1.11        7.71     10.16 o 
  12   5  11        0.42        2.72      5.76 o 
 -12   6  11        0.38        2.69      3.45 o 
 -11   6  11        8.03       12.23      4.79 o 
 -10   6  11        2.05        6.13      4.12 o 
  -9   6  11       27.13       64.16      9.29 o 
  -8   6  11        6.60       -3.39     18.75 o 
  -7   6  11        3.40        4.94     14.21 o 
  -6   6  11       43.39       55.53     13.10 o 
  -5   6  11      342.74      325.07     23.80 o 
  -4   6  11       50.56       40.42      9.91 o 
  -3   6  11        9.64       27.15      8.19 o 
  -2   6  11      236.20      178.54     17.36 o 
  -1   6  11     1353.90     1526.39     67.19 o 
   0   6  11       98.60      118.85     12.82 o 
   1   6  11     1350.03     1329.75     28.42 o 
   2   6  11      234.16      170.04     10.18 o 
   3   6  11        9.72       15.12      7.76 o 
   4   6  11       52.32       54.86     14.25 o 
   5   6  11      344.94      304.44     15.72 o 
   6   6  11       43.78       54.14      6.31 o 
   7   6  11        3.66        7.56      4.61 o 
   8   6  11        6.49        3.39      4.54 o 
   9   6  11       26.84       58.73      6.80 o 
  10   6  11        2.04       -3.57      3.50 o 
  11   6  11        8.07      -11.42     10.63 o 
  12   6  11        0.37       13.99     10.17 o 
 -11   7  11        1.88        2.45      7.29 o 
 -10   7  11        3.95        9.02      4.69 o 
  -9   7  11        8.75        6.22      4.82 o 
  -8   7  11        9.69        7.36      3.87 o 
  -7   7  11        7.65       -9.91     14.26 o 
  -6   7  11      135.52      141.87     22.82 o 
  -5   7  11      206.52      205.26     24.95 o 
  -4   7  11      100.22      112.04     16.45 o 
  -3   7  11       63.92       52.09     12.14 o 
  -2   7  11      223.38      251.15     31.41 o 
  -1   7  11      114.74      106.81     17.44 o 
   0   7  11      101.40       84.84      9.10 o 
   1   7  11      114.61       88.06      8.66 o 
   2   7  11      224.89      237.46     13.68 o 
   3   7  11       64.49       52.09     16.98 o 
   4   7  11       99.99      125.83     24.39 o 
   5   7  11      206.37      215.76     25.70 o 
   6   7  11      134.86      135.05     12.25 o 
   7   7  11        7.92       12.12      6.28 o 
   8   7  11        9.74        2.18      4.27 o 
   9   7  11        8.70        6.94      3.89 o 
  10   7  11        3.91       -1.24      5.97 o 
  11   7  11        1.88       -0.84      4.83 o 
 -11   8  11        0.16       -0.52      5.99 o 
 -10   8  11        0.47       -4.74      3.98 o 
  -9   8  11        4.33       11.97      4.03 o 
  -8   8  11       14.01       14.93      4.59 o 
  -7   8  11        1.15        9.53      4.94 o 
  -6   8  11      155.06      196.03     26.07 o 
  -5   8  11        6.15       -2.50      9.67 o 
  -4   8  11       43.20       41.87     12.20 o 
  -3   8  11      309.89      334.64     40.30 o 
  -2   8  11      246.21      279.74     35.06 o 
  -1   8  11      166.31      180.50     15.21 o 
   0   8  11       37.59       19.61      6.43 o 
   1   8  11      168.45      174.32     12.63 o 
   2   8  11      248.09      243.78     15.06 o 
   3   8  11      311.44      300.87     29.85 o 
   4   8  11       43.06       34.83     12.94 o 
   5   8  11        6.43        1.65     11.28 o 
   6   8  11      155.68      179.31     24.49 o 
   7   8  11        1.10       -1.54     11.35 o 
   8   8  11       14.15       10.04      4.90 o 
   9   8  11        4.33        5.56     11.25 o 
  10   8  11        0.50        0.26      5.26 o 
  11   8  11        0.16       -2.24      4.55 o 
 -10   9  11        0.25        7.97      6.77 o 
  -9   9  11        3.30       -3.46     10.58 o 
  -8   9  11        7.53       19.37      4.73 o 
  -7   9  11        1.82        4.08      4.84 o 
  -6   9  11       10.03        6.09      4.51 o 
  -5   9  11       25.63       59.09     20.98 o 
  -4   9  11      107.20      126.78     21.38 o 
  -3   9  11       93.85       83.24     18.51 o 
  -2   9  11       81.80      162.75     16.13 o 
  -1   9  11        4.58        7.41      6.78 o 
   0   9  11        0.61       -5.88      5.17 o 
   1   9  11        4.41       -0.14      5.08 o 
   2   9  11       81.39      127.31     20.25 o 
   3   9  11       94.04       86.36     18.03 o 
   4   9  11      107.07      122.37     20.65 o 
   5   9  11       26.00       45.72     14.53 o 
   6   9  11       10.10       -7.04      6.57 o 
   7   9  11        1.81       -3.99      5.69 o 
   8   9  11        7.50        2.08      5.74 o 
   9   9  11        3.36       -1.80      8.92 o 
  10   9  11        0.26        5.97      5.26 o 
  -9  10  11        4.57        6.47      4.08 o 
  -8  10  11        2.76        4.00      4.68 o 
  -7  10  11       10.66        2.84      5.77 o 
  -6  10  11        4.33        0.69      5.03 o 
  -5  10  11       15.26       12.96      7.77 o 
  -4  10  11       69.97       59.17      8.19 o 
  -3  10  11       43.50       61.63     10.92 o 
  -2  10  11       10.33       14.71     13.68 o 
  -1  10  11       99.64       95.30     17.58 o 
   0  10  11       61.81       96.49     21.99 o 
   1  10  11       98.25      110.17     11.98 o 
   2  10  11       10.22       11.49     10.77 o 
   3  10  11       43.12       57.21      8.25 o 
   4  10  11       69.87       45.14     14.56 o 
   5  10  11       15.41       28.70      8.93 o 
   6  10  11        4.25       -1.16      5.09 o 
   7  10  11       10.59        0.31      5.00 o 
   8  10  11        2.76        4.03      5.46 o 
   9  10  11        4.59        4.24      4.70 o 
  -8  11  11        0.73        4.82      3.42 o 
  -7  11  11        2.05        4.25      3.78 o 
  -6  11  11        0.52        3.08      3.77 o 
  -5  11  11       25.83       35.88      5.99 o 
  -4  11  11        0.35        6.35      3.49 o 
  -3  11  11       38.51       96.12     12.17 o 
  -2  11  11       21.42       11.98      6.98 o 
  -1  11  11       30.97       47.90      7.57 o 
   0  11  11        1.12        8.67      7.88 o 
   1  11  11       30.98       40.69      9.33 o 
   2  11  11       21.40        9.17      6.41 o 
   3  11  11       37.92       66.71     10.55 o 
   4  11  11        0.35        3.60     10.65 o 
   5  11  11       25.74       25.18      8.17 o 
   6  11  11        0.56        1.69      5.55 o 
   7  11  11        1.99        0.26      6.03 o 
   8  11  11        0.72       -1.90      4.98 o 
  -7  12  11        0.42        1.83      3.68 o 
  -6  12  11        3.31        5.32      3.90 o 
  -5  12  11       13.64       11.81      5.96 o 
  -4  12  11        4.31        4.46      4.08 o 
  -3  12  11        4.64        9.10      4.27 o 
  -2  12  11        1.49        2.00      5.07 o 
  -1  12  11       17.79       15.55      5.42 o 
   0  12  11        1.73       -2.40      5.79 o 
   1  12  11       17.86       23.57      8.09 o 
   2  12  11        1.42        2.60      6.12 o 
   3  12  11        4.67        1.41      5.86 o 
   4  12  11        4.23       -1.32      5.75 o 
   5  12  11       13.63       25.08     10.86 o 
   6  12  11        3.26        1.42     11.10 o 
   7  12  11        0.42        7.26      5.24 o 
  -5  13  11        9.14        5.05      5.48 o 
  -4  13  11        5.02        4.02      4.50 o 
  -3  13  11        4.26       10.05      5.08 o 
  -2  13  11        0.47        0.47      3.31 o 
  -1  13  11       11.07       15.71     11.17 o 
   0  13  11       10.86       15.79      8.93 o 
   1  13  11       11.20       10.52      9.26 o 
   2  13  11        0.48        6.00      5.01 o 
   3  13  11        4.31        1.44      5.88 o 
   4  13  11        5.04       14.05      6.27 o 
   5  13  11        9.03       10.66     11.57 o 
   0   0  12     4694.29     4988.72    308.03 o 
   1   0  12      399.15      391.45     15.72 o 
   2   0  12      155.17      172.49     15.66 o 
   3   0  12     3893.77     3724.11     63.53 o 
   4   0  12      182.16      127.21     11.47 o 
   5   0  12      921.71      944.52     25.70 o 
   6   0  12       25.99       24.72      4.66 o 
   7   0  12     1122.93     1091.95     26.27 o 
   8   0  12      107.72      119.03     10.78 o 
   9   0  12       40.25       45.29      7.52 o 
  10   0  12       35.62       36.57      6.94 o 
  11   0  12        8.45        2.58      4.83 o 
  12   0  12       14.16       17.12     12.23 o 
  13   0  12        2.69       16.43      7.63 o 
 -13   1  12        3.94       11.85      8.40 o 
 -12   1  12        2.04       -0.88      9.15 o 
 -11   1  12        9.52        9.06      9.55 o 
 -10   1  12       30.72       17.44      5.81 o 
  -9   1  12      123.86      101.60     10.43 o 
  -8   1  12       10.99       15.26      5.48 o 
  -7   1  12       54.24       38.03      6.47 o 
  -6   1  12      470.58      444.37     12.49 o 
  -5   1  12      536.03      593.93     17.77 o 
  -4   1  12      947.34     1071.19     22.22 o 
  -3   1  12      129.12      115.40     11.89 o 
  -2   1  12     3561.56     4008.71     73.04 o 
  -1   1  12     1168.06     1082.00     23.96 o 
   0   1  12      279.13      204.44     10.20 o 
   1   1  12     1169.53     1013.66     28.91 o 
   2   1  12     3557.15     4199.64     67.86 o 
   3   1  12      129.17      116.19      9.43 o 
   4   1  12      942.17     1205.84     56.35 o 
   5   1  12      534.15      552.06     13.37 o 
   6   1  12      469.14      416.39     12.47 o 
   7   1  12       53.95       35.46      4.81 o 
   8   1  12       11.05       20.95      9.09 o 
   9   1  12      123.32      100.65     10.82 o 
  10   1  12       30.88       13.90      5.52 o 
  11   1  12        9.48        1.11      4.54 o 
  12   1  12        2.06        7.90      9.28 o 
  13   1  12        3.94        7.50      8.68 o 
 -13   2  12        0.12        3.39      9.16 o 
 -12   2  12        2.53        1.92      9.95 o 
 -11   2  12        2.72        7.09      8.48 o 
 -10   2  12        6.21        8.29      6.27 o 
  -9   2  12       48.35       75.93      9.78 o 
  -8   2  12      188.76      180.76     12.88 o 
  -7   2  12       34.03       35.90      6.50 o 
  -6   2  12      146.11      202.25      9.63 o 
  -5   2  12      109.69      143.20      7.78 o 
  -4   2  12      898.47      990.42     92.55 o 
  -3   2  12     1456.66     1426.76     34.46 o 
  -2   2  12     2396.93     2279.15     88.31 o 
  -1   2  12      637.22      726.67     25.59 o 
   0   2  12       11.83       10.14      4.88 o 
   1   2  12      647.97      670.42     30.55 o 
   2   2  12     2400.02     2376.37     46.27 o 
   3   2  12     1450.34     1441.90     40.68 o 
   4   2  12      895.72      818.29     18.50 o 
   5   2  12      109.68      144.59      6.89 o 
   6   2  12      144.46      190.18      8.87 o 
   7   2  12       34.18       36.89      4.94 o 
   8   2  12      189.95      173.21     10.72 o 
   9   2  12       47.63       69.07      7.66 o 
  10   2  12        6.30        4.30      4.85 o 
  11   2  12        2.74        3.98      4.54 o 
  12   2  12        2.55       14.17     11.10 o 
  13   2  12        0.12       -2.38      6.61 o 
 -13   3  12        0.99        3.07      3.83 o 
 -12   3  12        1.25        9.19     10.47 o 
 -11   3  12       10.52       -6.55      9.32 o 
 -10   3  12       29.35       35.00      9.28 o 
  -9   3  12       62.29       33.93     29.23 o 
  -8   3  12       48.38       67.49     19.06 o 
  -7   3  12      521.68      524.86     21.86 o 
  -6   3  12      479.49      495.19     15.41 o 
  -5   3  12     1025.72     1230.30     35.26 o 
  -4   3  12       64.46      106.79      7.79 o 
  -3   3  12     3382.43     3666.24     37.17 o 
  -2   3  12     1188.56     1129.01     28.25 o 
  -1   3  12     1884.04     2027.70     50.21 o 
   0   3  12     1564.11     1929.84     35.34 o 
   1   3  12     1875.83     2093.98     43.79 o 
   2   3  12     1196.06     1105.18     31.37 o 
   3   3  12     3389.08     3471.75     70.62 o 
   4   3  12       63.83       79.98      5.69 o 
   5   3  12     1028.04     1154.00     18.95 o 
   6   3  12      481.42      500.60     16.52 o 
   7   3  12      524.11      494.11     15.42 o 
   8   3  12       47.91       70.83      7.56 o 
   9   3  12       62.39       52.08      7.42 o 
  10   3  12       29.35       27.16      9.27 o 
  11   3  12       10.55        1.12      5.61 o 
  12   3  12        1.28        9.04      5.88 o 
  13   3  12        0.99       -0.20      5.86 o 
 -13   4  12        1.62        3.54      4.68 o 
 -12   4  12        0.14       -0.33      7.05 o 
 -11   4  12        4.94        3.40      5.69 o 
 -10   4  12        3.51       14.24      5.46 o 
  -9   4  12       47.91       43.23     16.50 o 
  -8   4  12       30.94       23.19     12.28 o 
  -7   4  12       57.15       73.55     20.25 o 
  -6   4  12      142.77      145.58     24.31 o 
  -5   4  12      131.73      182.81     15.87 o 
  -4   4  12      515.39      531.10     20.50 o 
  -3   4  12      740.84      868.22     30.90 o 
  -2   4  12      174.43      159.98      9.04 o 
  -1   4  12      123.35      149.87     14.59 o 
   0   4  12       73.76      112.77     11.90 o 
   1   4  12      122.84      151.08     12.04 o 
   2   4  12      171.23      201.70     14.24 o 
   3   4  12      738.67      852.23     28.92 o 
   4   4  12      517.43      504.97     12.54 o 
   5   4  12      131.00      166.23      8.55 o 
   6   4  12      144.49      132.40      7.95 o 
   7   4  12       57.43       77.19      7.23 o 
   8   4  12       31.24       28.28      5.67 o 
   9   4  12       47.69       41.85      6.56 o 
  10   4  12        3.53       17.06      7.89 o 
  11   4  12        4.91       -2.61      4.85 o 
  12   4  12        0.14        0.34      6.44 o 
  13   4  12        1.63        5.01      7.89 o 
 -12   5  12        2.00        5.84      3.97 o 
 -11   5  12        6.30        6.99      4.29 o 
 -10   5  12        1.60       13.16      6.33 o 
  -9   5  12        0.81        2.60      6.17 o 
  -8   5  12       37.06       51.53     14.88 o 
  -7   5  12      184.56      224.39     27.48 o 
  -6   5  12        2.19        5.07      9.91 o 
  -5   5  12       17.55       13.16      6.79 o 
  -4   5  12       85.31       74.59     11.97 o 
  -3   5  12      434.85      381.69     25.47 o 
  -2   5  12     1633.07     1540.42     36.69 o 
  -1   5  12      892.35      687.13     30.11 o 
   0   5  12     2638.31     3052.51     61.07 o 
   1   5  12      889.51      732.45     19.49 o 
   2   5  12     1630.30     1630.74     27.94 o 
   3   5  12      439.28      406.14     21.74 o 
   4   5  12       86.91       67.45     10.21 o 
   5   5  12       18.35       21.33      4.31 o 
   6   5  12        2.06        6.61      3.55 o 
   7   5  12      185.92      233.58     11.89 o 
   8   5  12       37.19       46.95      7.17 o 
   9   5  12        0.81        5.64      4.11 o 
  10   5  12        1.56       -2.59      6.70 o 
  11   5  12        6.29        7.65     10.13 o 
  12   5  12        2.04       -3.57      8.64 o 
 -12   6  12        1.19       -2.63      3.40 o 
 -11   6  12        0.07        7.01      6.92 o 
 -10   6  12        1.40        7.58      3.80 o 
  -9   6  12        0.22       -2.93      4.38 o 
  -8   6  12       68.67      107.84     25.87 o 
  -7   6  12       24.12       40.53     17.06 o 
  -6   6  12      104.06      175.98     21.05 o 
  -5   6  12       19.18       16.09      8.42 o 
  -4   6  12       25.74       36.64      9.81 o 
  -3   6  12       45.48       56.59     11.03 o 
  -2   6  12      146.39      154.39     14.94 o 
  -1   6  12      163.39      147.65     17.17 o 
   0   6  12       59.63       51.59      7.70 o 
   1   6  12      163.74      150.76     10.19 o 
   2   6  12      147.27      135.32      9.42 o 
   3   6  12       46.02       52.82     10.01 o 
   4   6  12       25.75       44.65     11.39 o 
   5   6  12       18.98       25.37      9.76 o 
   6   6  12      103.47      167.93     11.25 o 
   7   6  12       24.49       39.75      6.33 o 
   8   6  12       67.41       74.88      8.32 o 
   9   6  12        0.22        5.25      3.89 o 
  10   6  12        1.34        2.15      3.44 o 
  11   6  12        0.06       -1.32      7.96 o 
  12   6  12        1.21       14.39      9.99 o 
 -11   7  12        0.58        4.45      5.42 o 
 -10   7  12       11.46       19.96      6.41 o 
  -9   7  12        1.25       10.20      4.68 o 
  -8   7  12        1.83        6.79      4.35 o 
  -7   7  12        2.38       -7.02     15.90 o 
  -6   7  12      234.07      310.89     31.17 o 
  -5   7  12       46.99       24.86      9.95 o 
  -4   7  12      210.15      296.25     29.13 o 
  -3   7  12      300.08      334.02     23.79 o 
  -2   7  12      321.19      317.08     35.91 o 
  -1   7  12      521.08      336.22     26.96 o 
   0   7  12       39.59       24.16      5.89 o 
   1   7  12      520.09      353.84     17.13 o 
   2   7  12      321.82      307.73     15.46 o 
   3   7  12      299.59      289.74     27.47 o 
   4   7  12      210.60      250.36     26.61 o 
   5   7  12       47.30       43.66     13.88 o 
   6   7  12      234.55      285.55     30.25 o 
   7   7  12        2.49       -1.94      6.24 o 
   8   7  12        1.89        2.81      4.72 o 
   9   7  12        1.24       -3.54      3.82 o 
  10   7  12       11.54       12.05     11.49 o 
  11   7  12        0.59       -2.30      9.31 o 
 -11   8  12        0.00       -4.92      6.36 o 
 -10   8  12        2.82        0.29      6.67 o 
  -9   8  12        9.81        4.77      3.78 o 
  -8   8  12        1.79        0.81      3.60 o 
  -7   8  12       28.27       27.36      5.35 o 
  -6   8  12      111.00      100.75     20.44 o 
  -5   8  12      155.76      193.23     22.20 o 
  -4   8  12       15.09       17.16      9.27 o 
  -3   8  12       36.40       48.17     14.93 o 
  -2   8  12      187.42      204.02     30.46 o 
  -1   8  12      151.46      163.07     14.70 o 
   0   8  12       11.71       -2.47      5.01 o 
   1   8  12      151.07      161.83     11.86 o 
   2   8  12      186.76      211.98     13.82 o 
   3   8  12       36.03       48.76     15.28 o 
   4   8  12       15.77       15.62      9.81 o 
   5   8  12      154.97      176.46     24.48 o 
   6   8  12      110.82       84.26     18.12 o 
   7   8  12       27.98       11.25      6.08 o 
   8   8  12        1.87       -8.97     12.30 o 
   9   8  12        9.88       -0.22      5.70 o 
  10   8  12        2.79       -6.89     15.12 o 
  11   8  12        0.01        0.53      4.59 o 
 -10   9  12        0.32       -0.62      5.66 o 
  -9   9  12        1.67        4.34      5.40 o 
  -8   9  12        0.59       -0.81      5.13 o 
  -7   9  12       16.96        2.48      5.56 o 
  -6   9  12        4.53       12.98      5.94 o 
  -5   9  12       10.81       10.98      5.94 o 
  -4   9  12       85.66      120.25     19.65 o 
  -3   9  12       14.46       14.41     12.25 o 
  -2   9  12       29.22       36.10     11.20 o 
  -1   9  12       38.93       20.22      8.24 o 
   0   9  12       65.39       52.77      8.85 o 
   1   9  12       38.18       11.45      6.39 o 
   2   9  12       29.67       36.72     12.48 o 
   3   9  12       14.59       13.52     10.26 o 
   4   9  12       85.22      112.40     20.02 o 
   5   9  12       10.89        8.80      5.88 o 
   6   9  12        4.44        1.72      4.75 o 
   7   9  12       17.23        5.98      6.18 o 
   8   9  12        0.58        4.58      5.79 o 
   9   9  12        1.69        3.37      4.94 o 
  10   9  12        0.32       -3.75      4.93 o 
  -9  10  12        0.86       -6.57      4.38 o 
  -8  10  12        6.25        3.81      6.29 o 
  -7  10  12        0.27       -8.40      5.66 o 
  -6  10  12       17.04       10.22      7.57 o 
  -5  10  12       31.84       29.56      8.89 o 
  -4  10  12       11.55        5.51      3.65 o 
  -3  10  12       54.01       34.28      7.86 o 
  -2  10  12       56.16       41.10     11.08 o 
  -1  10  12       79.43      163.64     17.03 o 
   0  10  12        7.80       20.46     12.92 o 
   1  10  12       78.77      149.77     13.11 o 
   2  10  12       56.79       48.00     14.82 o 
   3  10  12       53.90       45.36      7.62 o 
   4  10  12       11.64       -5.39      6.35 o 
   5  10  12       31.86       42.62     10.09 o 
   6  10  12       16.91       11.50      5.51 o 
   7  10  12        0.27        4.41      5.93 o 
   8  10  12        6.24        3.19      9.35 o 
   9  10  12        0.86        2.26      4.91 o 
  -8  11  12        0.75        6.02      4.71 o 
  -7  11  12        0.57       -0.46      3.75 o 
  -6  11  12       10.46       18.44      7.81 o 
  -5  11  12        0.26       -1.39      4.05 o 
  -4  11  12       10.00        2.60      3.72 o 
  -3  11  12        4.93       15.14      6.78 o 
  -2  11  12       51.06       66.79      9.19 o 
  -1  11  12       68.40       81.89      9.16 o 
   0  11  12        0.04        4.04      8.44 o 
   1  11  12       68.79       92.93     12.78 o 
   2  11  12       50.72       71.60     18.43 o 
   3  11  12        4.86        7.88      6.57 o 
   4  11  12        9.91       -0.76     10.34 o 
   5  11  12        0.25       -3.71      6.33 o 
   6  11  12       10.31       10.02      6.82 o 
   7  11  12        0.55        2.41      6.17 o 
   8  11  12        0.76       12.67      5.25 o 
  -6  12  12        2.24        2.43      4.75 o 
  -5  12  12        1.67        3.74      4.15 o 
  -4  12  12        1.64       -2.33      3.81 o 
  -3  12  12        0.62        5.05      4.41 o 
  -2  12  12        5.13        5.48      4.90 o 
  -1  12  12       19.98        9.63      6.68 o 
   0  12  12       17.67        7.70      5.16 o 
   1  12  12       19.98       17.47      7.37 o 
   2  12  12        5.10       12.37      7.23 o 
   3  12  12        0.63        1.55      5.51 o 
   4  12  12        1.61        4.41      5.76 o 
   5  12  12        1.63        8.07      6.70 o 
   6  12  12        2.25        7.31      6.17 o 
  -4  13  12        2.95       -2.95      4.38 o 
  -3  13  12        5.12        0.60      4.55 o 
  -2  13  12        7.56        5.84      3.40 o 
  -1  13  12        6.42        8.71      4.22 o 
   0  13  12        4.09        4.36      4.78 o 
   1  13  12        6.29       11.22      6.68 o 
   2  13  12        7.50        9.49      6.05 o 
   3  13  12        5.13       10.26      5.17 o 
   4  13  12        2.89        2.90      5.40 o 
   1   0  13     1154.32     1412.47     32.53 o 
   2   0  13      959.28     1087.78     34.95 o 
   3   0  13     1098.24     1112.87     31.50 o 
   4   0  13     1256.92     1306.76     23.54 o 
   5   0  13      136.31      250.55     10.77 o 
   6   0  13       32.93       38.98      5.29 o 
   7   0  13       53.44       72.84      8.38 o 
   8   0  13        0.63       -4.42      5.72 o 
   9   0  13        8.11       -3.73      6.44 o 
  10   0  13        4.93        2.25      5.13 o 
  11   0  13        1.49        2.89      4.81 o 
  12   0  13        8.25       38.95      8.68 o 
  13   0  13        1.20        3.82      7.11 o 
 -13   1  13        1.32       10.47      8.30 o 
 -12   1  13        0.67       -4.94     10.60 o 
 -11   1  13        1.32        9.70      5.68 o 
 -10   1  13        4.31        7.28      5.22 o 
  -9   1  13      101.53      112.93     12.85 o 
  -8   1  13       21.22       26.40      8.35 o 
  -7   1  13       72.33       59.43      7.36 o 
  -6   1  13       72.37      112.23      6.71 o 
  -5   1  13      306.89      384.00     14.88 o 
  -4   1  13      215.57      372.55     13.59 o 
  -3   1  13     2350.36     2562.57     47.66 o 
  -2   1  13       34.90       46.85      6.45 o 
  -1   1  13      261.09      256.75     15.11 o 
   0   1  13     1493.49     1872.05     36.27 o 
   1   1  13      267.83      282.84     13.00 o 
   2   1  13       34.93       48.67      8.78 o 
   3   1  13     2342.71     2629.80     59.15 o 
   4   1  13      215.57     1903.40    304.71 o 
   5   1  13      306.41      344.78     13.45 o 
   6   1  13       70.87      108.08      8.39 o 
   7   1  13       72.66       58.84      7.16 o 
   8   1  13       21.85       28.69      6.32 o 
   9   1  13      101.61       96.21     10.50 o 
  10   1  13        4.32        1.84      3.82 o 
  11   1  13        1.32        2.91      4.49 o 
  12   1  13        0.66        5.03      9.19 o 
  13   1  13        1.32        8.26      9.28 o 
 -13   2  13        0.04       14.97      8.46 o 
 -12   2  13        0.27        2.81     10.56 o 
 -11   2  13        1.37       -9.23     12.23 o 
 -10   2  13        5.17       -2.01      6.80 o 
  -9   2  13       15.03        7.33      7.71 o 
  -8   2  13      155.80      205.35     13.92 o 
  -7   2  13      140.59      129.43     11.15 o 
  -6   2  13       47.68       48.48      5.60 o 
  -5   2  13      188.61      178.44      8.94 o 
  -4   2  13     1562.03     2016.24     28.59 o 
  -3   2  13      964.73     1018.51     19.57 o 
  -2   2  13      711.79      808.43     23.79 o 
  -1   2  13     1892.88     2019.97     38.81 o 
   0   2  13     3461.85     3326.92     52.85 o 
   1   2  13     1891.70     2071.99     43.32 o 
   2   2  13      707.37      807.63     28.13 o 
   3   2  13      974.58      971.02     32.28 o 
   4   2  13     1551.26     1921.49     24.59 o 
   5   2  13      188.60      172.46      7.87 o 
   6   2  13       48.39       34.66      4.38 o 
   7   2  13      139.71      128.81      7.82 o 
   8   2  13      156.61      184.18     10.61 o 
   9   2  13       15.21        1.71      6.68 o 
  10   2  13        5.06       -5.33      5.56 o 
  11   2  13        1.36       -2.27      4.99 o 
  12   2  13        0.27        2.72      8.42 o 
  13   2  13        0.04        6.24      8.41 o 
 -13   3  13        0.46        5.70      6.95 o 
 -12   3  13        1.94       -1.68      3.89 o 
 -11   3  13        0.91        5.06      7.00 o 
 -10   3  13        5.97        6.61      5.37 o 
  -9   3  13       22.94       11.81     10.91 o 
  -8   3  13      160.00      211.17     29.76 o 
  -7   3  13      469.46      515.22     21.63 o 
  -6   3  13      290.74      301.14     17.13 o 
  -5   3  13      195.32      204.75     15.68 o 
  -4   3  13      409.50      328.96     12.70 o 
  -3   3  13      565.36      536.78     15.88 o 
  -2   3  13     4745.06     5780.95     82.89 o 
  -1   3  13      201.36      226.62     14.54 o 
   0   3  13     3980.05     3217.19     48.48 o 
   1   3  13      199.94      218.07     31.60 o 
   2   3  13     4745.14     5639.17     77.29 o 
   3   3  13      564.03      484.50     24.15 o 
   4   3  13      405.88      292.60      9.62 o 
   5   3  13      194.76      197.19      8.69 o 
   6   3  13      291.63      274.63     12.24 o 
   7   3  13      467.90      500.01     15.48 o 
   8   3  13      160.57      194.60     11.18 o 
   9   3  13       22.92       18.36      5.70 o 
  10   3  13        5.94        4.56      5.51 o 
  11   3  13        0.87       -5.19      9.96 o 
  12   3  13        1.96        5.68      5.26 o 
  13   3  13        0.47       -0.18      7.60 o 
 -12   4  13        0.01        3.17      5.04 o 
 -11   4  13        2.10       -7.83      5.22 o 
 -10   4  13        2.43        2.42      4.91 o 
  -9   4  13        1.55        3.49     10.90 o 
  -8   4  13       43.42       34.40     13.06 o 
  -7   4  13       82.26      111.79     19.45 o 
  -6   4  13      313.64      335.51     30.65 o 
  -5   4  13       94.90      108.39      9.68 o 
  -4   4  13       14.00        6.06      4.59 o 
  -3   4  13      744.29      742.60     21.03 o 
  -2   4  13      872.71     1041.19     22.33 o 
  -1   4  13     4767.89     4862.61     51.52 o 
   0   4  13     2487.95     2357.47     51.49 o 
   1   4  13     4772.49     4875.20     45.37 o 
   2   4  13      875.09     1106.92     37.68 o 
   3   4  13      741.74      734.33     27.62 o 
   4   4  13       12.98       20.96      3.83 o 
   5   4  13       95.37      100.48      6.98 o 
   6   4  13      311.69      334.37     12.74 o 
   7   4  13       82.93      122.04      8.64 o 
   8   4  13       43.49       37.18      6.68 o 
   9   4  13        1.57        0.89      4.89 o 
  10   4  13        2.42      -10.79      8.26 o 
  11   4  13        2.05        0.28      4.64 o 
  12   4  13        0.01       -3.37      8.75 o 
 -12   5  13        0.83        7.95      4.24 o 
 -11   5  13        6.22        7.58      4.88 o 
 -10   5  13        8.95       28.16      5.47 o 
  -9   5  13       78.80       60.16     44.78 o 
  -8   5  13       10.71       -9.16     10.37 o 
  -7   5  13       70.70       58.19     15.68 o 
  -6   5  13       44.39       37.92     12.67 o 
  -5   5  13       82.39       81.74     12.57 o 
  -4   5  13      168.95      232.24     21.37 o 
  -3   5  13      579.26      573.18     31.80 o 
  -2   5  13      481.44      389.76     21.31 o 
  -1   5  13      468.24      392.02     24.68 o 
   0   5  13      802.95      992.75     43.85 o 
   1   5  13      471.79      424.96     14.42 o 
   2   5  13      482.42      392.11     10.78 o 
   3   5  13      579.52      541.65     25.21 o 
   4   5  13      167.50      240.15     17.67 o 
   5   5  13       82.74      102.41      7.30 o 
   6   5  13       45.17       51.98      5.80 o 
   7   5  13       70.55       65.98      7.32 o 
   8   5  13       10.74        7.69      4.41 o 
   9   5  13       78.59       87.69     13.78 o 
  10   5  13        8.87       12.42      5.71 o 
  11   5  13        6.20        3.24      8.38 o 
  12   5  13        0.81       -9.78      9.87 o 
 -12   6  13        1.10        0.29      3.18 o 
 -11   6  13        0.02        7.26      4.26 o 
 -10   6  13       27.24       38.45      6.15 o 
  -9   6  13        1.79       -0.41     14.96 o 
  -8   6  13      113.84      114.03     11.44 o 
  -7   6  13        7.39        4.57     10.28 o 
  -6   6  13        6.58       18.05     11.12 o 
  -5   6  13      252.91      222.40     20.35 o 
  -4   6  13      156.42      161.42     19.25 o 
  -3   6  13      835.19      964.46     43.15 o 
  -2   6  13      179.85      218.20     20.19 o 
  -1   6  13      358.95      439.08     29.64 o 
   0   6  13      212.00      314.42     25.26 o 
   1   6  13      359.10      426.45     17.45 o 
   2   6  13      181.78      202.83     11.50 o 
   3   6  13      832.68      950.69     35.31 o 
   4   6  13      154.41      161.01     18.51 o 
   5   6  13      252.09      226.47     22.53 o 
   6   6  13        6.52       22.96      5.93 o 
   7   6  13        7.11        5.88      5.03 o 
   8   6  13      114.46      105.94     10.14 o 
   9   6  13        1.83        6.92      5.58 o 
  10   6  13       27.25       39.03      5.35 o 
  11   6  13        0.02        4.22      9.01 o 
  12   6  13        1.12        6.19      8.04 o 
 -11   7  13        2.01        3.93      5.85 o 
 -10   7  13        0.42        0.77      4.79 o 
  -9   7  13        0.79        8.81      4.58 o 
  -8   7  13        1.49        6.87      4.41 o 
  -7   7  13       50.85       32.94     30.15 o 
  -6   7  13       73.41       52.18     18.04 o 
  -5   7  13       58.24       50.53     11.22 o 
  -4   7  13      198.16      198.03     21.62 o 
  -3   7  13       62.00       70.83     12.23 o 
  -2   7  13      129.62      167.36     21.65 o 
  -1   7  13      147.45      142.44     12.06 o 
   0   7  13       92.96       63.48      8.43 o 
   1   7  13      147.52      150.18     11.05 o 
   2   7  13      130.24      159.91     11.82 o 
   3   7  13       62.21       69.21     12.80 o 
   4   7  13      197.42      187.39     24.20 o 
   5   7  13       58.30       36.83     12.46 o 
   6   7  13       73.14       62.45     16.01 o 
   7   7  13       51.22       75.09     16.95 o 
   8   7  13        1.48        3.10      4.68 o 
   9   7  13        0.77       -0.58      4.65 o 
  10   7  13        0.45        4.93      5.47 o 
  11   7  13        1.99       -4.58      7.50 o 
 -10   8  13        4.62        2.56      5.71 o 
  -9   8  13        6.43        6.13      5.21 o 
  -8   8  13        6.61        1.05      3.41 o 
  -7   8  13       69.57       58.65      7.52 o 
  -6   8  13      177.38      196.18     11.14 o 
  -5   8  13      109.36       95.98     16.26 o 
  -4   8  13        3.76       -6.19     10.55 o 
  -3   8  13      121.10      138.30     21.82 o 
  -2   8  13       10.13       -2.45     10.54 o 
  -1   8  13      103.32       93.41     11.37 o 
   0   8  13       10.67        8.27      5.00 o 
   1   8  13      104.48       75.24      9.08 o 
   2   8  13       10.22        0.80      8.79 o 
   3   8  13      119.69      137.10     21.02 o 
   4   8  13        3.81       16.89     11.01 o 
   5   8  13      108.01      108.72     19.55 o 
   6   8  13      177.10      203.95     14.96 o 
   7   8  13       69.90       62.88     13.05 o 
   8   8  13        6.47       -0.68     12.07 o 
   9   8  13        6.39        1.24      4.87 o 
  10   8  13        4.56        6.77      6.35 o 
 -10   9  13        1.17      -11.25     10.32 o 
  -9   9  13        3.08       -7.90      6.55 o 
  -8   9  13        4.07        7.90      5.34 o 
  -7   9  13        2.40       -0.57      5.08 o 
  -6   9  13       27.01       19.09      6.73 o 
  -5   9  13       35.13       17.58      6.14 o 
  -4   9  13       25.30       12.76     12.75 o 
  -3   9  13        2.30       10.67     10.46 o 
  -2   9  13       64.07       83.81     11.47 o 
  -1   9  13       89.51      128.51     13.23 o 
   0   9  13       16.87       11.73      6.43 o 
   1   9  13       89.54      114.44     11.64 o 
   2   9  13       64.35       77.13     17.36 o 
   3   9  13        2.38       18.46     11.07 o 
   4   9  13       25.32       43.90     14.15 o 
   5   9  13       34.81       14.99      6.07 o 
   6   9  13       26.77       13.73     10.49 o 
   7   9  13        2.30        7.42      7.16 o 
   8   9  13        4.10        0.23      4.85 o 
   9   9  13        3.03       17.45      6.08 o 
  10   9  13        1.16       -0.41      4.31 o 
  -9  10  13        3.93       -2.84      4.01 o 
  -8  10  13        7.44        7.98      5.89 o 
  -7  10  13       22.59       15.93      6.43 o 
  -6  10  13        6.64        0.33      4.77 o 
  -5  10  13       64.15       97.45     11.68 o 
  -4  10  13        3.70       -0.88      3.85 o 
  -3  10  13       11.00        9.18      4.65 o 
  -2  10  13       14.77       13.32      5.22 o 
  -1  10  13       78.32       64.98      8.17 o 
   0  10  13        1.12        8.65      5.78 o 
   1  10  13       78.86       68.40      8.36 o 
   2  10  13       14.47       20.91      6.07 o 
   3  10  13       10.92       -3.34      9.59 o 
   4  10  13        3.66       -8.07      6.84 o 
   5  10  13       64.07       98.83     13.32 o 
   6  10  13        6.63        6.50      6.62 o 
   7  10  13       22.59       31.71      9.40 o 
   8  10  13        7.38       -1.80      4.91 o 
   9  10  13        3.91       -1.19      4.06 o 
  -8  11  13        1.53        1.90      4.84 o 
  -7  11  13        7.52        4.04      4.27 o 
  -6  11  13       14.13       19.02      5.14 o 
  -5  11  13       10.49        6.71      4.80 o 
  -4  11  13        4.34        3.25      3.53 o 
  -3  11  13       10.68        8.39      5.05 o 
  -2  11  13      143.24      175.29     13.12 o 
  -1  11  13        3.30        2.14      5.15 o 
   0  11  13       14.65       23.11      6.25 o 
   1  11  13        3.40       12.98      7.71 o 
   2  11  13      143.33      152.91     24.96 o 
   3  11  13       10.59        5.82      7.46 o 
   4  11  13        4.29       14.54     13.45 o 
   5  11  13       10.40        5.65      6.61 o 
   6  11  13       14.14       22.07      8.00 o 
   7  11  13        7.45        2.92      5.16 o 
   8  11  13        1.51       -0.63      4.51 o 
  -6  12  13        4.87        3.81      3.53 o 
  -5  12  13        5.24        6.05      4.23 o 
  -4  12  13        9.22       14.19      5.50 o 
  -3  12  13        2.09       -0.70      5.25 o 
  -2  12  13        0.63        1.23      4.78 o 
  -1  12  13        1.54        4.64      5.38 o 
   0  12  13       74.37       95.69     13.19 o 
   1  12  13        1.55        0.75      6.70 o 
   2  12  13        0.62        0.79      5.88 o 
   3  12  13        2.09        9.57      6.61 o 
   4  12  13        9.26       29.51     15.69 o 
   5  12  13        5.28       18.35      6.60 o 
   6  12  13        4.89       17.51      9.87 o 
  -4  13  13        5.71       10.25      4.90 o 
  -3  13  13        3.05        8.13      5.16 o 
  -2  13  13        0.88        4.33      4.73 o 
  -1  13  13        3.43        0.89      3.71 o 
   0  13  13        2.08        1.54      4.15 o 
   1  13  13        3.46        2.11      4.96 o 
   2  13  13        0.89        0.03      5.49 o 
   3  13  13        3.04        9.62      5.08 o 
   4  13  13        5.70        7.68     11.06 o 
   0   0  14      919.64     1197.19     37.55 o 
   1   0  14        9.91        8.83      3.97 o 
   2   0  14     7368.94     7391.05     91.25 o 
   3   0  14     3958.93     4682.87     45.06 o 
   4   0  14      116.13      144.37      8.00 o 
   5   0  14      370.08      417.87     14.22 o 
   6   0  14      317.01      262.75     12.84 o 
   7   0  14       49.65       48.57      6.73 o 
   8   0  14       98.23      152.52     12.64 o 
   9   0  14        8.74       36.72      7.19 o 
  10   0  14        0.69        3.43      4.69 o 
  11   0  14        1.19        8.75      5.80 o 
  12   0  14       10.77       26.65      7.73 o 
  13   0  14        0.00       -1.60      5.18 o 
 -13   1  14        0.13        7.58      8.67 o 
 -12   1  14        5.17       15.00      6.82 o 
 -11   1  14       10.15       33.06      9.46 o 
 -10   1  14       11.07       13.55      6.14 o 
  -9   1  14       73.25       59.77      8.78 o 
  -8   1  14       26.62       35.97      7.12 o 
  -7   1  14      138.94      144.18     11.50 o 
  -6   1  14       11.70       20.28      3.80 o 
  -5   1  14     1179.60     1182.03     35.62 o 
  -4   1  14       90.60      114.46      7.55 o 
  -3   1  14     1773.27     2028.87     38.82 o 
  -2   1  14      146.81      180.40     11.95 o 
  -1   1  14      904.86      918.45     26.28 o 
   0   1  14       16.55       11.70      5.27 o 
   1   1  14      892.94      916.59     24.71 o 
   2   1  14      148.14      148.41     14.93 o 
   3   1  14     1773.11     2027.24     32.29 o 
   4   1  14       91.90      380.60     74.31 o 
   5   1  14     1182.33     1167.32     26.02 o 
   6   1  14       12.22       21.81      4.55 o 
   7   1  14      139.03      153.61     11.24 o 
   8   1  14       26.63       29.52      6.84 o 
   9   1  14       72.48       52.13      8.28 o 
  10   1  14       11.16       11.37      4.15 o 
  11   1  14       10.21       26.87      7.20 o 
  12   1  14        5.16        2.17      7.97 o 
  13   1  14        0.13       -6.07      8.74 o 
 -13   2  14        0.23        0.42      3.69 o 
 -12   2  14        2.46        5.03     10.57 o 
 -11   2  14        3.06        1.56      8.10 o 
 -10   2  14       13.23       12.02     12.02 o 
  -9   2  14       14.21       17.17      9.35 o 
  -8   2  14       44.80       79.97     10.88 o 
  -7   2  14       75.85       78.88      8.12 o 
  -6   2  14       44.18       62.52      6.24 o 
  -5   2  14      153.79      188.81      9.53 o 
  -4   2  14      134.48      181.05     19.39 o 
  -3   2  14     4177.43     5329.64    101.11 o 
  -2   2  14     4229.61     4763.87     67.03 o 
  -1   2  14     3948.70     4803.45     57.45 o 
   0   2  14     1645.84     1949.98     51.67 o 
   1   2  14     3917.78     4796.08     60.84 o 
   2   2  14     4251.61     4701.80     76.08 o 
   3   2  14     4180.17     5126.95     55.88 o 
   4   2  14      130.93      144.42      7.32 o 
   5   2  14      153.62      176.26      9.53 o 
   6   2  14       43.94       54.85      5.32 o 
   7   2  14       74.65       66.97      6.37 o 
   8   2  14       44.56       69.20      8.33 o 
   9   2  14       14.23        3.57      8.88 o 
  10   2  14       13.28       -0.57      8.68 o 
  11   2  14        3.06        4.18      6.30 o 
  12   2  14        2.46       18.14     11.82 o 
  13   2  14        0.22       -3.34      7.58 o 
 -13   3  14        0.34        6.06      3.35 o 
 -12   3  14        0.79        8.87      4.46 o 
 -11   3  14        5.38       -3.77      7.97 o 
 -10   3  14        8.32       11.33      7.34 o 
  -9   3  14      166.15      202.58     31.48 o 
  -8   3  14       36.95       59.00     17.03 o 
  -7   3  14       37.14       37.71      7.40 o 
  -6   3  14      159.07      168.10     12.87 o 
  -5   3  14      160.47      113.28     10.10 o 
  -4   3  14      565.14      578.85     17.17 o 
  -3   3  14      640.91      679.67     18.57 o 
  -2   3  14     3816.32     4384.64     44.68 o 
  -1   3  14      824.45      565.39     19.49 o 
   0   3  14     2175.17     2317.52     62.51 o 
   1   3  14      831.68      696.91     46.21 o 
   2   3  14     3832.83     4765.38    116.16 o 
   3   3  14      644.54      707.53     28.56 o 
   4   3  14      570.89      542.45     13.82 o 
   5   3  14      159.33      106.27      6.93 o 
   6   3  14      155.94      165.51      9.64 o 
   7   3  14       36.89       39.74      5.38 o 
   8   3  14       37.30       60.36      6.71 o 
   9   3  14      165.94      191.15     15.50 o 
  10   3  14        8.35       -3.37      5.80 o 
  11   3  14        5.41       -1.22      5.67 o 
  12   3  14        0.77       14.02     10.36 o 
 -12   4  14        2.15        3.71      4.28 o 
 -11   4  14        2.55       -0.33      4.61 o 
 -10   4  14        0.26        3.52      5.74 o 
  -9   4  14        7.64       -3.09      5.99 o 
  -8   4  14       25.69       49.88     15.12 o 
  -7   4  14       45.22       57.63     15.70 o 
  -6   4  14       53.93       36.76     14.39 o 
  -5   4  14      207.68      216.23     13.46 o 
  -4   4  14      448.14      394.95     18.25 o 
  -3   4  14      860.69      638.61     20.03 o 
  -2   4  14       20.39       23.56      4.90 o 
  -1   4  14       87.99      125.83     11.27 o 
   0   4  14      505.22      505.81     24.95 o 
   1   4  14       86.35       73.10      6.25 o 
   2   4  14       20.42       30.13      4.90 o 
   3   4  14      871.31      717.08     49.02 o 
   4   4  14      444.67      374.31     11.46 o 
   5   4  14      204.63      208.90      9.66 o 
   6   4  14       54.11       50.77      5.74 o 
   7   4  14       45.24       67.02     10.72 o 
   8   4  14       25.34       43.40      6.16 o 
   9   4  14        7.63       -0.82      5.03 o 
  10   4  14        0.27       -2.40     12.57 o 
  11   4  14        2.55       -2.49      9.16 o 
  12   4  14        2.15       -9.29      9.90 o 
 -12   5  14        0.83        0.70      3.69 o 
 -11   5  14        4.01        3.46      4.33 o 
 -10   5  14        2.79        0.48      3.46 o 
  -9   5  14       20.26       11.92     21.45 o 
  -8   5  14       33.78       34.63     13.34 o 
  -7   5  14       37.93       73.63     17.44 o 
  -6   5  14        6.69        1.36     10.51 o 
  -5   5  14      295.58      294.11     22.11 o 
  -4   5  14       68.44       37.74      9.49 o 
  -3   5  14      652.49      820.24     38.36 o 
  -2   5  14     1356.29     1526.57     47.78 o 
  -1   5  14      308.56      268.17     20.10 o 
   0   5  14       12.62       14.80      9.39 o 
   1   5  14      307.44      283.39      9.96 o 
   2   5  14     1364.34     1560.49     22.22 o 
   3   5  14      651.46      773.52     30.70 o 
   4   5  14       68.49       34.47      7.91 o 
   5   5  14      298.33      290.47     11.40 o 
   6   5  14        6.94        4.81      3.65 o 
   7   5  14       37.81       81.92      7.71 o 
   8   5  14       33.81       24.05      5.15 o 
   9   5  14       20.39        1.42      6.04 o 
  10   5  14        2.75        0.17     10.00 o 
  11   5  14        3.98        7.96      9.38 o 
  12   5  14        0.82        0.20      7.47 o 
 -11   6  14        9.27       11.37      4.31 o 
 -10   6  14        2.81       -5.27      5.22 o 
  -9   6  14        1.62        5.90      5.85 o 
  -8   6  14       42.74       50.87      6.66 o 
  -7   6  14        1.00       -7.00      9.55 o 
  -6   6  14       13.48       -1.33     10.20 o 
  -5   6  14       13.57        4.30      8.38 o 
  -4   6  14      528.16      546.25     33.55 o 
  -3   6  14       63.15       83.15     16.61 o 
  -2   6  14       26.55       20.62      8.27 o 
  -1   6  14      151.26      170.92     19.63 o 
   0   6  14      113.55      118.81     17.04 o 
   1   6  14      150.39      163.99     10.91 o 
   2   6  14       25.99       22.12      6.35 o 
   3   6  14       64.63       83.16     11.71 o 
   4   6  14      526.69      556.51     32.37 o 
   5   6  14       13.41       18.09      9.51 o 
   6   6  14       13.51       -0.66      9.67 o 
   7   6  14        0.98       -7.38      4.92 o 
   8   6  14       42.76       38.76      7.27 o 
   9   6  14        1.63        2.67      3.80 o 
  10   6  14        2.77        2.82      5.37 o 
  11   6  14        9.28       15.54     11.25 o 
 -11   7  14        2.83        0.63      4.01 o 
 -10   7  14        9.27        8.73      5.46 o 
  -9   7  14        6.96       10.57      4.94 o 
  -8   7  14       23.62       46.74      7.11 o 
  -7   7  14        9.91        9.68      4.10 o 
  -6   7  14       43.09       30.15     20.05 o 
  -5   7  14       24.61       25.62     10.00 o 
  -4   7  14      326.44      400.32     30.64 o 
  -3   7  14        7.90       15.82      9.75 o 
  -2   7  14      430.07      525.84     37.88 o 
  -1   7  14       68.44       63.46      8.30 o 
   0   7  14       19.38       13.70      5.04 o 
   1   7  14       68.61       49.17      7.69 o 
   2   7  14      426.94      478.96     18.63 o 
   3   7  14        8.22       24.06      9.07 o 
   4   7  14      326.70      383.72     28.96 o 
   5   7  14       24.81       19.85     10.58 o 
   6   7  14       43.48       63.12     16.13 o 
   7   7  14        9.84       -1.60      4.95 o 
   8   7  14       23.68       47.84      9.79 o 
   9   7  14        6.95       -0.86      4.68 o 
  10   7  14        9.32        4.17      5.07 o 
  11   7  14        2.85        4.13      4.64 o 
 -10   8  14        5.96        1.54      9.86 o 
  -9   8  14        1.81        1.42      3.96 o 
  -8   8  14       28.59       24.46      4.65 o 
  -7   8  14       29.30        8.81      4.14 o 
  -6   8  14       66.41      115.99     16.31 o 
  -5   8  14        4.27        1.18      9.01 o 
  -4   8  14       92.99      112.84     22.40 o 
  -3   8  14       25.54       22.12     10.20 o 
  -2   8  14       52.07       40.49     14.26 o 
  -1   8  14       53.18       66.62      9.62 o 
   0   8  14      409.70      285.65     17.28 o 
   1   8  14       53.10       64.40      8.62 o 
   2   8  14       52.04       40.79      9.83 o 
   3   8  14       24.98       13.57     10.24 o 
   4   8  14       91.28      121.33     19.96 o 
   5   8  14        4.25       10.79     10.08 o 
   6   8  14       66.31      104.95     11.51 o 
   7   8  14       29.41       18.59     11.88 o 
   8   8  14       28.95       17.09     11.63 o 
   9   8  14        1.83        0.91      5.54 o 
  10   8  14        5.91        1.54      3.96 o 
 -10   9  14        0.26       -7.33      7.69 o 
  -9   9  14        4.71        0.07      5.29 o 
  -8   9  14        0.54       -3.01      4.01 o 
  -7   9  14        2.08       -6.18      5.89 o 
  -6   9  14       20.60       23.50      7.00 o 
  -5   9  14       10.29       11.15      5.52 o 
  -4   9  14       20.72       46.71      8.33 o 
  -3   9  14       48.44       54.34     10.39 o 
  -2   9  14       34.56       56.71     10.23 o 
  -1   9  14       70.00      100.18     12.12 o 
   0   9  14      136.84      137.87     12.51 o 
   1   9  14       70.28       92.61     10.81 o 
   2   9  14       34.94       40.07     10.79 o 
   3   9  14       48.84       50.75     13.93 o 
   4   9  14       20.77       47.29     11.95 o 
   5   9  14       10.33        4.95      7.77 o 
   6   9  14       20.60       14.32      8.16 o 
   7   9  14        2.07       -3.39      7.17 o 
   8   9  14        0.56        6.49      5.69 o 
   9   9  14        4.77       -5.44      5.24 o 
  10   9  14        0.27        0.12      4.25 o 
  -9  10  14        0.77        0.10      5.25 o 
  -8  10  14        1.62       -3.06      4.73 o 
  -7  10  14        1.97       -4.40      5.06 o 
  -6  10  14       15.82        6.51      4.36 o 
  -5  10  14       26.54       29.26      5.66 o 
  -4  10  14       13.87        5.96      4.41 o 
  -3  10  14        8.05        8.76      4.79 o 
  -2  10  14       13.19        5.87      5.01 o 
  -1  10  14       59.90      117.43      9.57 o 
   0  10  14       24.70       34.03      6.40 o 
   1  10  14       60.50      136.05     12.97 o 
   2  10  14       13.26       27.62      6.90 o 
   3  10  14        8.05        4.64     11.26 o 
   4  10  14       13.54        2.69      8.56 o 
   5  10  14       26.33       42.12     10.17 o 
   6  10  14       15.91        4.21      8.41 o 
   7  10  14        1.96        6.36      5.48 o 
   8  10  14        1.64        2.08      5.13 o 
   9  10  14        0.76       -1.96      4.69 o 
  -7  11  14        6.54       10.59      4.53 o 
  -6  11  14       15.02       12.15      4.42 o 
  -5  11  14       34.93       33.84      8.13 o 
  -4  11  14        3.04       -1.54      4.48 o 
  -3  11  14       35.11       51.94      6.90 o 
  -2  11  14       19.91       32.06      6.01 o 
  -1  11  14       52.39       71.18      8.96 o 
   0  11  14       28.68       36.29      7.04 o 
   1  11  14       52.68       71.03     11.27 o 
   2  11  14       19.68       40.50      9.47 o 
   3  11  14       35.05       36.58     17.02 o 
   4  11  14        2.99        3.05      9.29 o 
   5  11  14       34.83       30.46      8.85 o 
   6  11  14       15.03       20.66      7.79 o 
   7  11  14        6.49       12.68      6.01 o 
  -6  12  14        0.44        2.02      3.33 o 
  -5  12  14        6.87        5.32      4.76 o 
  -4  12  14        1.18        3.02      5.18 o 
  -3  12  14        6.33        6.23      5.17 o 
  -2  12  14        5.41       -1.03      4.26 o 
  -1  12  14       24.72       15.74      5.83 o 
   0  12  14        3.30        1.21      5.20 o 
   1  12  14       24.65       27.00      7.85 o 
   2  12  14        5.37        4.58      6.12 o 
   3  12  14        6.37        8.93      6.22 o 
   4  12  14        1.23       -0.87     10.25 o 
   5  12  14        6.91       21.03      8.23 o 
   6  12  14        0.45        8.45      7.83 o 
  -3  13  14        4.87        2.64      4.64 o 
  -2  13  14        5.95        6.97      5.74 o 
  -1  13  14        9.06        6.37      3.98 o 
   0  13  14        0.31       -0.27      4.69 o 
   1  13  14        9.10        2.32      4.68 o 
   2  13  14        5.97        0.10      4.88 o 
   3  13  14        4.87        2.32      4.87 o 
   1   0  15     2229.26     2729.49     43.09 o 
   2   0  15     4156.90     4135.64     57.66 o 
   3   0  15      117.26      121.22      7.81 o 
   4   0  15      121.31      106.14      7.37 o 
   5   0  15      291.17      327.63     13.72 o 
   6   0  15       63.27       47.13      6.33 o 
   7   0  15       41.46       20.41      5.38 o 
   8   0  15        4.56        8.77      5.82 o 
   9   0  15       23.05       26.29      7.03 o 
  10   0  15      151.36      197.81     15.80 o 
  11   0  15        0.16        7.17      4.25 o 
  12   0  15        1.33        1.68      5.50 o 
  13   0  15        0.06       -0.61      5.19 o 
 -13   1  15        0.08        3.01      5.17 o 
 -12   1  15        1.94        4.30      5.78 o 
 -11   1  15        7.82       26.54      7.44 o 
 -10   1  15        6.04        8.88      5.82 o 
  -9   1  15       19.52        9.79      5.15 o 
  -8   1  15       24.47       21.57      6.30 o 
  -7   1  15      291.39      263.77     11.74 o 
  -6   1  15       34.76       53.46      6.07 o 
  -5   1  15      120.11      132.60      9.17 o 
  -4   1  15       25.06       17.18      4.28 o 
  -3   1  15      126.53      134.64     11.27 o 
  -2   1  15      322.36      443.06     18.17 o 
  -1   1  15      745.42      825.65     26.09 o 
   0   1  15     1479.46     1507.77     37.62 o 
   1   1  15      748.39      831.39     28.48 o 
   2   1  15      321.80      413.74     31.38 o 
   3   1  15      124.70      138.08      9.70 o 
   4   1  15       24.28       22.32      6.64 o 
   5   1  15      118.67      127.00      9.86 o 
   6   1  15       34.95       55.14      6.40 o 
   7   1  15      289.42      271.19     14.87 o 
   8   1  15       24.05       17.92      8.79 o 
   9   1  15       19.31        6.81      5.74 o 
  10   1  15        5.95        4.32      4.54 o 
  11   1  15        7.87       21.81      5.37 o 
  12   1  15        1.90        5.71     11.30 o 
  13   1  15        0.08       -0.90      6.93 o 
 -13   2  15        0.80        2.74      4.39 o 
 -12   2  15        0.04        5.93     10.19 o 
 -11   2  15       18.63       36.87     17.65 o 
 -10   2  15        7.87       28.39     17.20 o 
  -9   2  15       36.95       43.09     10.87 o 
  -8   2  15       80.75      131.64     12.58 o 
  -7   2  15      130.07      103.13      8.23 o 
  -6   2  15      502.06      490.51     15.46 o 
  -5   2  15      385.79      448.04     13.66 o 
  -4   2  15      347.39      421.29     16.00 o 
  -3   2  15     1493.78     1810.99     26.87 o 
  -2   2  15      237.39      216.58      9.42 o 
  -1   2  15     2496.60     2841.03     40.62 o 
   0   2  15      910.04     1440.24     24.28 o 
   1   2  15     2505.14     2790.15     33.04 o 
   2   2  15      235.71      214.52     11.07 o 
   3   2  15     1491.12     1843.02     32.16 o 
   4   2  15      347.02      407.59     16.01 o 
   5   2  15      383.47      422.74     15.56 o 
   6   2  15      504.19      479.29     17.55 o 
   7   2  15      129.14      100.38      9.37 o 
   8   2  15       81.25      113.22     10.71 o 
   9   2  15       36.67       31.97      7.44 o 
  10   2  15        7.69        3.83     10.65 o 
  11   2  15       18.63       28.01      9.30 o 
  13   2  15        0.80        2.84      6.87 o 
 -12   3  15        0.51        7.08      5.18 o 
 -11   3  15        3.28       -1.82      7.61 o 
 -10   3  15       36.22       -2.99      7.12 o 
  -9   3  15        2.30        0.05     12.83 o 
  -8   3  15       35.03       21.79     16.84 o 
  -7   3  15       75.90       67.03      9.87 o 
  -6   3  15       61.88       56.81      8.80 o 
  -5   3  15      428.18      466.01     18.39 o 
  -4   3  15     1663.70     1843.27     33.45 o 
  -3   3  15     2766.65     2870.04     56.98 o 
  -2   3  15      946.82     1199.33     28.93 o 
  -1   3  15      111.09      137.48      8.95 o 
   0   3  15      944.39     1180.52     23.68 o 
   1   3  15      110.99      174.06     12.71 o 
   2   3  15      937.60     1254.74     25.11 o 
   3   3  15     2773.83     2806.46     40.89 o 
   4   3  15     1655.89     1725.25     33.77 o 
   5   3  15      429.51      455.99     13.38 o 
   6   3  15       62.88       52.45      5.70 o 
   7   3  15       76.81       62.42      6.21 o 
   8   3  15       34.76       35.63      7.30 o 
   9   3  15        2.23       -0.16      6.96 o 
  10   3  15       36.34        0.95      5.59 o 
  11   3  15        3.22        8.85     10.69 o 
 -12   4  15        0.51        2.68      4.98 o 
 -11   4  15        2.97        1.66      8.79 o 
 -10   4  15        4.90        6.91      4.85 o 
  -9   4  15       27.75       29.98     14.43 o 
  -8   4  15       14.38       -0.66     10.37 o 
  -7   4  15       25.89       39.72     13.54 o 
  -6   4  15      346.84      405.72     34.97 o 
  -5   4  15      262.17      251.80     15.58 o 
  -4   4  15      113.77      169.58     10.98 o 
  -3   4  15      171.16      206.48     12.98 o 
  -2   4  15       33.16       41.77      6.12 o 
  -1   4  15     1017.54     1260.48     25.41 o 
   0   4  15      486.52      380.56     22.69 o 
   1   4  15     1016.12     1277.83     25.37 o 
   2   4  15       33.40       42.20      5.52 o 
   3   4  15      172.19      232.55     19.44 o 
   4   4  15      113.35      180.38     10.47 o 
   5   4  15      259.43      226.54      9.72 o 
   6   4  15      348.70      392.24     13.98 o 
   7   4  15       26.44       35.73      5.40 o 
   8   4  15       14.55        2.12      4.94 o 
   9   4  15       27.61       28.22     13.25 o 
  10   4  15        4.82       -7.08      6.55 o 
  11   4  15        3.02        0.27      8.36 o 
  12   4  15        0.52        3.77      8.10 o 
 -12   5  15        0.71        9.72      3.91 o 
 -11   5  15        0.01       -6.02      4.49 o 
 -10   5  15        1.64        7.53      4.19 o 
  -9   5  15        9.70       11.10      4.67 o 
  -8   5  15        9.67       22.20     11.52 o 
  -7   5  15       24.77       22.00     10.09 o 
  -6   5  15      234.10      172.45     23.27 o 
  -5   5  15      142.54      146.67     16.01 o 
  -4   5  15      139.97      111.86     15.72 o 
  -3   5  15      870.10      751.34     43.88 o 
  -2   5  15       28.40       25.76      9.05 o 
  -1   5  15      423.41      489.07     27.98 o 
   0   5  15      140.95      503.03     31.56 o 
   1   5  15      420.92      503.49     16.59 o 
   2   5  15       28.09       19.42      4.38 o 
   3   5  15      875.97      761.96     34.47 o 
   4   5  15      140.23       97.46     12.29 o 
   5   5  15      141.96      156.81     18.54 o 
   6   5  15      235.03      157.77      9.00 o 
   7   5  15       24.64       22.58      4.76 o 
   8   5  15        9.55       15.65      4.93 o 
   9   5  15        9.66        4.09     11.53 o 
  10   5  15        1.70       -1.63      9.98 o 
  11   5  15        0.01       -3.02      8.86 o 
  12   5  15        0.70       -6.75      8.01 o 
 -11   6  15        0.03       -5.24      7.38 o 
 -10   6  15        8.10        8.38      8.61 o 
  -9   6  15       11.67       -0.84      3.91 o 
  -8   6  15        2.96       -2.72      3.29 o 
  -7   6  15       41.27       58.77     15.06 o 
  -6   6  15       40.55       16.83     11.23 o 
  -5   6  15      124.28      168.46     17.67 o 
  -4   6  15       59.22       83.96     14.35 o 
  -3   6  15      176.61      167.23     21.93 o 
  -2   6  15      372.62      420.47     33.80 o 
  -1   6  15       15.69       18.61      8.97 o 
   0   6  15      358.33      467.05     19.34 o 
   1   6  15       16.17       18.77      3.83 o 
   2   6  15      374.84      409.25     15.91 o 
   3   6  15      176.86      175.75     16.12 o 
   4   6  15       58.61       81.29     13.67 o 
   5   6  15      123.72      169.03     19.81 o 
   6   6  15       40.67       16.80      9.27 o 
   7   6  15       41.34       59.76      9.42 o 
   8   6  15        2.90        3.45      3.87 o 
   9   6  15       11.64        2.66      5.10 o 
  10   6  15        8.03        9.96      5.41 o 
  11   6  15        0.03        2.01      7.27 o 
 -11   7  15        0.16       -4.63      4.63 o 
 -10   7  15        3.60        5.27      4.56 o 
  -9   7  15       42.74       76.69      9.31 o 
  -8   7  15       14.24       16.67      4.44 o 
  -7   7  15       96.23      119.76      9.94 o 
  -6   7  15       41.72       47.96     15.70 o 
  -5   7  15      122.29      117.10     15.30 o 
  -4   7  15       65.73       36.41     12.15 o 
  -3   7  15      320.20      292.75     35.85 o 
  -2   7  15       61.82       77.30     16.25 o 
  -1   7  15      936.30     1013.42     29.31 o 
   0   7  15       20.92        0.44      5.52 o 
   1   7  15      931.94      976.46     21.41 o 
   2   7  15       61.49       72.40     13.30 o 
   3   7  15      318.93      293.64     24.59 o 
   4   7  15       65.16       50.64     12.55 o 
   5   7  15      121.81      126.75     20.77 o 
   6   7  15       41.79       36.53     11.88 o 
   7   7  15       96.19       77.31     21.53 o 
   8   7  15       14.25       14.54     16.21 o 
   9   7  15       42.63       48.11     41.67 o 
  10   7  15        3.58       -2.07      5.09 o 
  11   7  15        0.15        2.76      6.29 o 
 -10   8  15        0.01       17.29     11.97 o 
  -9   8  15        7.77        6.93      7.91 o 
  -8   8  15       12.56       16.08      4.73 o 
  -7   8  15        2.04        5.98      6.03 o 
  -6   8  15       59.06       37.68     13.46 o 
  -5   8  15       19.32       19.91     14.68 o 
  -4   8  15       43.88       22.73     15.15 o 
  -3   8  15      246.55      155.29     28.71 o 
  -2   8  15      306.57      265.69     18.39 o 
  -1   8  15      132.93      189.71     15.49 o 
   0   8  15      363.23      335.61     18.75 o 
   1   8  15      131.31      185.70     14.33 o 
   2   8  15      306.58      237.67     22.44 o 
   3   8  15      247.13      178.56     23.56 o 
   4   8  15       43.75       40.54     12.75 o 
   5   8  15       19.17        5.27      9.68 o 
   6   8  15       59.20       49.13     10.37 o 
   7   8  15        2.00       11.29      5.97 o 
   8   8  15       12.42       24.48      8.59 o 
   9   8  15        7.80       14.54      6.02 o 
  10   8  15        0.02        5.53      4.79 o 
  -9   9  15        3.04        5.59      7.50 o 
  -8   9  15        3.35        1.60      3.84 o 
  -7   9  15        4.00       -3.96      5.17 o 
  -6   9  15       16.16       17.75      9.32 o 
  -5   9  15       36.26       26.49      6.89 o 
  -4   9  15       30.83        8.14      9.37 o 
  -3   9  15       43.08       73.66     12.76 o 
  -2   9  15        3.45        1.16      6.32 o 
  -1   9  15       86.30      109.13     13.10 o 
   0   9  15      490.93      752.12     32.14 o 
   1   9  15       85.60      112.65     12.37 o 
   2   9  15        3.60        0.87     11.58 o 
   3   9  15       42.99       62.09     15.53 o 
   4   9  15       30.68       13.85      6.25 o 
   5   9  15       36.18       32.79      8.62 o 
   6   9  15       16.04       37.45      9.71 o 
   7   9  15        4.07        1.30      5.05 o 
   8   9  15        3.40        3.03      5.04 o 
   9   9  15        3.09        4.07      4.69 o 
  -8  10  15        0.97       -0.43      3.24 o 
  -7  10  15        0.02       -5.99      4.07 o 
  -6  10  15        2.05        0.47      4.14 o 
  -5  10  15        4.63       -3.66      4.30 o 
  -4  10  15       12.66        8.17      4.43 o 
  -3  10  15       62.97       63.82      7.34 o 
  -2  10  15       48.34       44.03      6.33 o 
  -1  10  15       38.70       42.77      7.45 o 
   0  10  15      266.73      280.06     15.40 o 
   1  10  15       38.66       41.88      9.53 o 
   2  10  15       48.43       51.17     10.38 o 
   3  10  15       62.88       33.45     17.55 o 
   4  10  15       12.75       19.86      8.38 o 
   5  10  15        4.62        3.30      5.90 o 
   6  10  15        2.00        0.92      5.76 o 
   7  10  15        0.03        0.70      4.89 o 
   8  10  15        0.96        0.71      4.46 o 
  -7  11  15        1.12       12.56      4.45 o 
  -6  11  15        6.00        6.44      7.93 o 
  -5  11  15        3.91        3.23      4.52 o 
  -4  11  15        7.67        4.56      4.57 o 
  -3  11  15       10.55       17.09      5.19 o 
  -2  11  15       43.45       52.29      7.06 o 
  -1  11  15        9.13       11.85      4.38 o 
   0  11  15        0.69        5.31      7.59 o 
   1  11  15        9.03       13.21      7.57 o 
   2  11  15       43.40       37.16      8.86 o 
   3  11  15       10.45       53.59     20.76 o 
   4  11  15        7.69       11.92      6.72 o 
   5  11  15        3.92        8.92      6.66 o 
   6  11  15        6.03       14.64      7.16 o 
   7  11  15        1.11       -2.83      5.19 o 
  -5  12  15        2.04        4.23      4.48 o 
  -4  12  15        3.09        5.86      4.58 o 
  -3  12  15        2.20       -2.49      5.85 o 
  -2  12  15        1.80        8.03      4.36 o 
  -1  12  15        2.70        0.94      4.33 o 
   0  12  15        5.78       -1.64      8.07 o 
   1  12  15        2.68        8.25      6.36 o 
   2  12  15        1.77        3.47      5.96 o 
   3  12  15        2.20       -4.60     10.89 o 
   4  12  15        3.07        1.17     10.19 o 
   5  12  15        2.00       12.17      6.86 o 
  -3  13  15        5.19        5.76      4.57 o 
  -2  13  15        6.60        9.89      4.91 o 
  -1  13  15        5.54       10.25      5.32 o 
   0  13  15       40.29       67.91     10.28 o 
   1  13  15        5.60        0.95      7.11 o 
   2  13  15        6.61        3.55      4.52 o 
   3  13  15        5.11        1.41      4.13 o 
   0   0  16       67.22       36.17      7.38 o 
   1   0  16      553.41      504.86     19.30 o 
   2   0  16        7.75        2.92      4.83 o 
   3   0  16      938.43      758.13     14.70 o 
   4   0  16        3.48       -1.27      4.32 o 
   5   0  16      851.57      924.16     22.71 o 
   6   0  16       79.35      129.84      9.93 o 
   7   0  16       35.29       67.18     15.35 o 
   8   0  16      365.00      328.65     18.61 o 
   9   0  16        6.95        3.22      6.25 o 
  10   0  16       47.71       78.17      9.14 o 
  11   0  16        7.79        8.68      4.43 o 
  12   0  16        0.30        0.24      4.88 o 
  13   0  16        0.24       -2.54      7.10 o 
 -12   1  16        1.51        5.39      8.84 o 
 -11   1  16        4.27        7.63      4.27 o 
 -10   1  16        8.13       30.06      7.86 o 
  -9   1  16       62.38       95.02     10.71 o 
  -8   1  16       63.87       87.62     15.15 o 
  -7   1  16      139.01      205.24     11.13 o 
  -6   1  16       90.70      102.57      7.67 o 
  -5   1  16      778.15      754.00     20.90 o 
  -4   1  16       34.49       52.04      6.02 o 
  -3   1  16      336.81      298.44     18.37 o 
  -2   1  16      410.15      527.10     14.27 o 
  -1   1  16     3127.93     2901.98     45.64 o 
   0   1  16        2.24        1.73      3.52 o 
   1   1  16     3128.15     2848.65     50.45 o 
   2   1  16      406.22      572.52     30.24 o 
   3   1  16      339.97      317.73     14.89 o 
   4   1  16       34.62       40.05      5.59 o 
   5   1  16      778.21      741.96     25.16 o 
   6   1  16       89.71       87.87      9.09 o 
   7   1  16      138.37      202.56     13.25 o 
   8   1  16       63.48       91.21     10.32 o 
   9   1  16       62.22       94.98     12.73 o 
  10   1  16        8.07       15.73      5.26 o 
  11   1  16        4.24        5.88      5.27 o 
 -12   2  16        3.82       27.74      7.97 o 
 -11   2  16        2.03       -3.74     12.49 o 
 -10   2  16        9.14       -3.40     11.82 o 
  -9   2  16       42.08       57.22     11.78 o 
  -8   2  16       19.61       35.96     11.93 o 
  -7   2  16        3.76        7.29      4.67 o 
  -6   2  16       95.20       89.54      7.87 o 
  -5   2  16      334.69      375.86     16.05 o 
  -4   2  16      216.31      292.88     13.26 o 
  -3   2  16       87.76       96.81      6.82 o 
  -2   2  16       34.18       30.76      4.39 o 
  -1   2  16      293.48      429.84     10.63 o 
   0   2  16      327.29      352.50     12.25 o 
   1   2  16      293.38      444.93     17.16 o 
   2   2  16       35.94       32.45      4.30 o 
   3   2  16       88.45      103.63      9.05 o 
   4   2  16      217.98      270.12     13.67 o 
   5   2  16      334.84      373.65     15.64 o 
   6   2  16       95.58       74.91      7.84 o 
   7   2  16        3.53       -1.56      5.52 o 
   8   2  16       19.60       20.46      6.51 o 
   9   2  16       42.14       35.34      8.53 o 
  10   2  16        9.12       11.32      6.15 o 
  11   2  16        2.13       -7.42      9.86 o 
 -12   3  16        1.09        8.21      6.52 o 
 -11   3  16        1.01       -1.57     11.25 o 
 -10   3  16        9.65       -2.05      8.91 o 
  -9   3  16       82.80       60.85     14.60 o 
  -8   3  16       62.86       36.86     17.90 o 
  -7   3  16       79.68       88.36     11.49 o 
  -6   3  16      111.77      121.88     12.37 o 
  -5   3  16       74.05       62.85      8.80 o 
  -4   3  16     1006.39      989.12     27.08 o 
  -3   3  16      427.64      440.67     18.55 o 
  -2   3  16      134.67      159.63      9.81 o 
  -1   3  16     1011.01     1069.38     23.01 o 
   0   3  16      167.69      120.71      6.36 o 
   1   3  16     1011.79     1252.69     80.82 o 
   2   3  16      134.49      156.25      9.85 o 
   3   3  16      431.90      444.62     16.85 o 
   4   3  16     1007.53      928.02     25.18 o 
   5   3  16       74.54       50.05      6.39 o 
   6   3  16      111.82      115.08      9.95 o 
   7   3  16       80.22       92.29      9.16 o 
   8   3  16       62.31       29.89      7.38 o 
   9   3  16       83.19       52.79     21.83 o 
  10   3  16        9.73        6.89      7.43 o 
  11   3  16        1.01       -0.80      7.63 o 
 -12   4  16        1.10        9.91      3.95 o 
 -11   4  16        3.95        0.53      4.82 o 
 -10   4  16       12.42        4.75      7.15 o 
  -9   4  16       40.75       48.44      7.04 o 
  -8   4  16       25.90       55.38     15.83 o 
  -7   4  16       16.90       18.02     11.23 o 
  -6   4  16      107.21       97.61     18.44 o 
  -5   4  16       37.40       43.59      8.97 o 
  -4   4  16      383.10      400.47     17.21 o 
  -3   4  16       22.18       40.68      6.62 o 
  -2   4  16      442.20      466.66     16.73 o 
  -1   4  16       43.57       47.90      6.28 o 
   0   4  16        0.48        3.01      3.45 o 
   1   4  16       42.22       40.85      6.43 o 
   2   4  16      443.39      568.05     20.82 o 
   3   4  16       22.97       31.29      5.55 o 
   4   4  16      382.08      370.15     15.73 o 
   5   4  16       37.53       37.67      4.77 o 
   6   4  16      108.91       99.68      7.54 o 
   7   4  16       17.04       29.38      5.04 o 
   8   4  16       26.11       55.23      8.87 o 
   9   4  16       40.60       21.28     20.53 o 
  10   4  16       12.47        6.99      5.10 o 
  11   4  16        3.92       19.58     11.60 o 
  12   4  16        1.10        1.28      7.08 o 
 -12   5  16        3.00        0.21      3.71 o 
 -11   5  16        5.63        0.99      6.07 o 
 -10   5  16        8.37        7.67      5.35 o 
  -9   5  16        2.01        1.23      4.04 o 
  -8   5  16        9.05       12.12      4.82 o 
  -7   5  16       66.61       82.80     17.87 o 
  -6   5  16      143.59      135.21     21.98 o 
  -5   5  16       66.36       54.97     12.80 o 
  -4   5  16       61.10       63.02     15.48 o 
  -3   5  16       18.28        8.43      9.78 o 
  -2   5  16        6.25        4.01      7.83 o 
  -1   5  16       20.37       25.90     10.09 o 
   0   5  16     1756.95     1648.97     57.89 o 
   1   5  16       20.06       21.72      5.82 o 
   2   5  16        6.19        6.63      4.51 o 
   3   5  16       17.76       10.95      6.69 o 
   4   5  16       59.90       42.91      9.34 o 
   5   5  16       68.04       47.78     11.26 o 
   6   5  16      143.47      112.31      7.75 o 
   7   5  16       66.51       80.42      7.50 o 
   8   5  16        8.87        0.42      7.68 o 
   9   5  16        2.00       -3.33      6.02 o 
  10   5  16        8.32        4.74      4.77 o 
  11   5  16        5.61        1.27      7.12 o 
  12   5  16        3.00        3.43      7.57 o 
 -11   6  16        4.33        3.64      8.87 o 
 -10   6  16        0.62       -1.30      3.94 o 
  -9   6  16        0.28        2.03      5.14 o 
  -8   6  16       36.83       17.95      6.21 o 
  -7   6  16       24.70       56.96     15.96 o 
  -6   6  16        9.92        8.94     10.28 o 
  -5   6  16       31.38       40.61     10.02 o 
  -4   6  16       74.74       75.19     16.12 o 
  -3   6  16      109.80      112.96     19.40 o 
  -2   6  16       38.89       85.69     17.05 o 
  -1   6  16       74.41       94.08     11.98 o 
   0   6  16       12.48       19.74      6.26 o 
   1   6  16       74.44       88.60      6.45 o 
   2   6  16       38.64       74.89     12.01 o 
   3   6  16      109.87      101.35     14.24 o 
   4   6  16       73.83       66.99     12.17 o 
   5   6  16       30.50       56.10     12.70 o 
   6   6  16        9.71       11.00      8.90 o 
   7   6  16       24.69       45.83     19.17 o 
   8   6  16       36.82       32.62      5.39 o 
   9   6  16        0.26        0.36      4.32 o 
  10   6  16        0.62       10.18      6.01 o 
  11   6  16        4.39        4.26      8.29 o 
 -11   7  16        0.14       -0.91      3.87 o 
 -10   7  16        3.17       -1.02      3.94 o 
  -9   7  16        6.42       10.42      4.74 o 
  -8   7  16       43.94       33.72      6.00 o 
  -7   7  16       19.97       16.27      4.52 o 
  -6   7  16       63.51       60.86     20.48 o 
  -5   7  16       28.80       33.76     11.54 o 
  -4   7  16       72.99       33.53     12.16 o 
  -3   7  16       73.30      132.47     39.43 o 
  -2   7  16      269.16      250.80     35.12 o 
  -1   7  16      131.41      144.05     11.66 o 
   0   7  16       59.03       61.03      8.75 o 
   1   7  16      129.80      149.03      9.10 o 
   2   7  16      268.65      244.57     21.95 o 
   3   7  16       73.93       96.36     16.91 o 
   4   7  16       72.82       39.31     13.71 o 
   5   7  16       28.57       12.41      9.57 o 
   6   7  16       63.39       25.39     11.62 o 
   7   7  16       19.90       11.34      6.91 o 
   8   7  16       44.23       26.44     28.60 o 
   9   7  16        6.46        6.88     15.49 o 
  10   7  16        3.24        7.15      5.01 o 
  11   7  16        0.13        7.69      7.76 o 
 -10   8  16        0.60        6.61      5.45 o 
  -9   8  16        1.01        0.20      5.73 o 
  -8   8  16        2.80        2.32      5.65 o 
  -7   8  16        7.74        9.90      5.71 o 
  -6   8  16       40.33       63.22     11.43 o 
  -5   8  16       61.18       46.91     13.43 o 
  -4   8  16      180.22      208.70     34.63 o 
  -3   8  16       91.59      131.50     28.46 o 
  -2   8  16      119.74      233.58     19.04 o 
  -1   8  16        4.82       40.27      8.12 o 
   0   8  16      417.80      443.45     22.69 o 
   1   8  16        4.79       31.74      7.06 o 
   2   8  16      119.94      226.52     25.56 o 
   3   8  16       91.81       97.56     22.71 o 
   4   8  16      180.73      184.16     32.83 o 
   5   8  16       61.06       51.73      8.71 o 
   6   8  16       40.92       58.31     12.60 o 
   7   8  16        7.73        6.39      5.24 o 
   8   8  16        2.69       10.09      6.02 o 
   9   8  16        1.01        2.12      4.83 o 
  10   8  16        0.61        0.26      4.25 o 
  -9   9  16        1.58        1.22      5.24 o 
  -8   9  16        5.49       -0.76      3.84 o 
  -7   9  16        6.05        7.02      5.10 o 
  -6   9  16       26.55       24.15      7.47 o 
  -5   9  16        1.24        1.24      5.57 o 
  -4   9  16        2.49       -0.98      6.29 o 
  -3   9  16       10.02       12.20      5.39 o 
  -2   9  16       74.29       80.08     11.58 o 
  -1   9  16       40.15       35.08      8.63 o 
   0   9  16      284.33      327.31     20.76 o 
   1   9  16       40.74       39.03      8.11 o 
   2   9  16       73.80       51.69     13.24 o 
   3   9  16       10.01        5.18      7.62 o 
   4   9  16        2.43        1.89      6.82 o 
   5   9  16        1.23       17.49      8.63 o 
   6   9  16       26.38       39.68     10.73 o 
   7   9  16        5.95       -2.44      6.50 o 
   8   9  16        5.48       11.52      7.53 o 
   9   9  16        1.58        9.03      4.93 o 
  -8  10  16        3.78        7.29      3.28 o 
  -7  10  16        3.33       -0.47      3.72 o 
  -6  10  16        9.43       10.89      4.66 o 
  -5  10  16        9.84        9.35      4.93 o 
  -4  10  16        3.16        7.27      5.89 o 
  -3  10  16        9.03        4.08      4.65 o 
  -2  10  16       11.56       15.19      4.30 o 
  -1  10  16       30.77       20.81      5.26 o 
   0  10  16       47.99       52.62      8.13 o 
   1  10  16       30.56       21.43      7.83 o 
   2  10  16       11.40       15.06     14.13 o 
   3  10  16        8.92        8.09     11.10 o 
   4  10  16        3.19       10.05      6.56 o 
   5  10  16        9.89       12.21      5.36 o 
   6  10  16        9.40       19.92      8.34 o 
   7  10  16        3.29        2.68      5.00 o 
   8  10  16        3.77        8.59      4.87 o 
  -7  11  16        1.05       -4.47      2.98 o 
  -6  11  16        1.26        2.90      3.93 o 
  -5  11  16        0.64       -0.06      7.39 o 
  -4  11  16        5.91        1.66      5.21 o 
  -3  11  16        4.39        1.28      4.94 o 
  -2  11  16       39.92       24.00      7.02 o 
  -1  11  16       48.07       65.79      7.18 o 
   0  11  16       19.95       24.07     22.10 o 
   1  11  16       48.39       78.77     11.76 o 
   2  11  16       39.86       34.32      9.04 o 
   3  11  16        4.36       16.52     15.10 o 
   4  11  16        5.90        5.36      6.13 o 
   5  11  16        0.65        6.63      7.38 o 
   6  11  16        1.27        9.65      5.15 o 
   7  11  16        1.03        0.44      5.07 o 
  -5  12  16        5.64        0.53      4.21 o 
  -4  12  16        1.72        0.59      4.74 o 
  -3  12  16        2.98        5.27      5.25 o 
  -2  12  16        3.32        0.00      4.82 o 
  -1  12  16       18.57       20.75      5.46 o 
   0  12  16        0.18       -1.66      5.10 o 
   1  12  16       18.34       14.61      5.71 o 
   2  12  16        3.30        4.28      5.94 o 
   3  12  16        2.98        2.82     12.41 o 
   4  12  16        1.71       10.72     12.83 o 
   5  12  16        5.62        7.32     11.36 o 
  -2  13  16        0.19        3.60      4.15 o 
  -1  13  16        9.76        3.32      6.37 o 
   0  13  16        3.37       10.25      6.09 o 
   1  13  16        9.78        8.22      4.64 o 
   2  13  16        0.20       -0.32      4.67 o 
   1   0  17      334.91      362.50     11.21 o 
   2   0  17     1901.58     1991.59     27.13 o 
   3   0  17      955.41     1023.62     33.23 o 
   4   0  17      553.51      670.37     19.28 o 
   5   0  17        3.39       -3.32      4.30 o 
   6   0  17       76.64      131.90     10.09 o 
   7   0  17      222.85      320.72     13.08 o 
   8   0  17      112.67      101.47     12.98 o 
   9   0  17        2.11        7.77      6.15 o 
  10   0  17       35.83       73.85      9.17 o 
  11   0  17        0.36       15.33      8.10 o 
  12   0  17        4.22        3.45      4.83 o 
 -12   1  17        1.10       20.10      6.98 o 
 -11   1  17        5.55        7.85      6.17 o 
 -10   1  17        2.91        9.35     14.23 o 
  -9   1  17      112.75      172.09     15.02 o 
  -8   1  17      157.78      219.21     16.45 o 
  -7   1  17        7.26       13.81      5.06 o 
  -6   1  17      181.84      168.54      9.56 o 
  -5   1  17       49.37       56.39      7.01 o 
  -4   1  17      163.84      176.65     17.70 o 
  -3   1  17      196.57      175.79     15.63 o 
  -2   1  17       58.46       65.35      5.82 o 
  -1   1  17      695.48      594.37     15.90 o 
   0   1  17     2554.57     2042.64     27.62 o 
   1   1  17      695.47      622.22     21.69 o 
   2   1  17       57.64       67.38      6.18 o 
   3   1  17      200.45      199.76     14.64 o 
   4   1  17      161.73      174.31     11.28 o 
   5   1  17       49.14       47.30      6.58 o 
   6   1  17      180.71      151.38     11.74 o 
   7   1  17        7.01        6.75      5.81 o 
   8   1  17      158.13      195.46     14.81 o 
   9   1  17      112.82      160.73     14.00 o 
  10   1  17        2.89        1.87      6.29 o 
  11   1  17        5.49        4.25      7.13 o 
 -12   2  17        0.03        1.05      6.45 o 
 -11   2  17        8.47       15.44     17.26 o 
 -10   2  17        1.41        4.37     11.42 o 
  -9   2  17       22.61       22.14      6.75 o 
  -8   2  17       19.36       36.26     13.99 o 
  -7   2  17       80.17      115.99     12.85 o 
  -6   2  17       41.83       49.38      9.82 o 
  -5   2  17       25.82        8.71      4.76 o 
  -4   2  17      363.32      380.52     22.72 o 
  -3   2  17       11.16        9.93      4.46 o 
  -2   2  17      750.10      911.72     20.75 o 
  -1   2  17      482.26      450.89     11.94 o 
   0   2  17      451.99      426.03     11.30 o 
   1   2  17      480.43      493.01     14.66 o 
   2   2  17      753.34      938.92     23.83 o 
   3   2  17       11.13       15.19      4.91 o 
   4   2  17      367.68      379.63     19.77 o 
   5   2  17       25.67       14.13      5.62 o 
   6   2  17       41.95       39.06      6.70 o 
   7   2  17       79.61      127.95     12.45 o 
   8   2  17       19.97       31.96      8.76 o 
   9   2  17       22.60       18.65      9.21 o 
  10   2  17        1.39        7.97      5.45 o 
 -12   3  17        1.77       12.74      9.76 o 
 -11   3  17        2.02       15.54      7.43 o 
 -10   3  17       15.95        3.10     16.72 o 
  -9   3  17       32.55       21.31     12.21 o 
  -8   3  17       13.37       25.71     13.39 o 
  -7   3  17       22.00       16.64      6.12 o 
  -6   3  17        2.83       -3.67      6.04 o 
  -5   3  17       61.47       51.55      8.19 o 
  -4   3  17       35.58       35.26      9.69 o 
  -3   3  17      129.23      125.60     10.45 o 
  -2   3  17       36.43       57.03      6.71 o 
  -1   3  17      192.73      165.87      7.97 o 
   0   3  17      371.06      467.33     12.72 o 
   1   3  17      190.31      184.96     11.15 o 
   2   3  17       38.16       49.24      6.24 o 
   3   3  17      125.51      126.14      9.75 o 
   4   3  17       35.84       36.74      6.48 o 
   5   3  17       61.86       51.07      6.61 o 
   6   3  17        2.88        5.70      5.47 o 
   7   3  17       22.24        8.94      5.41 o 
   8   3  17       13.49       19.10      6.18 o 
   9   3  17       32.61       26.39      7.60 o 
  10   3  17       15.96        9.58     13.16 o 
  11   3  17        1.99        9.32     10.20 o 
 -12   4  17        1.39        6.53      4.31 o 
 -11   4  17        0.18       -3.63      4.90 o 
 -10   4  17        0.41       -0.73      4.97 o 
  -9   4  17       47.92       59.50      8.23 o 
  -8   4  17      139.94      190.94     31.25 o 
  -7   4  17      113.46       83.73     22.81 o 
  -6   4  17        0.63        6.33     11.09 o 
  -5   4  17        6.04        2.74      5.94 o 
  -4   4  17       17.14       20.31      7.40 o 
  -3   4  17      228.07      306.36     15.26 o 
  -2   4  17      108.36       64.55      7.19 o 
  -1   4  17      154.92      164.17     12.88 o 
   0   4  17      284.24      384.94     12.14 o 
   1   4  17      156.89      156.51     10.50 o 
   2   4  17      107.25       68.66      7.18 o 
   3   4  17      226.94      303.35     24.12 o 
   4   4  17       17.37       15.50      5.06 o 
   5   4  17        6.10        4.05      5.03 o 
   6   4  17        0.61        3.91      5.24 o 
   7   4  17      113.32       74.09     11.06 o 
   8   4  17      139.93      192.80     25.24 o 
   9   4  17       47.75       22.78     22.05 o 
  10   4  17        0.41        1.81      5.78 o 
  11   4  17        0.18       -5.37      8.98 o 
 -11   5  17        0.11       -3.67      4.20 o 
 -10   5  17        0.65       11.97      5.33 o 
  -9   5  17        9.40       12.53      4.95 o 
  -8   5  17       52.36       75.04      6.86 o 
  -7   5  17      105.03      149.65     28.73 o 
  -6   5  17      159.20       91.69     22.12 o 
  -5   5  17      263.71      245.22     33.70 o 
  -4   5  17      177.33      156.62     18.83 o 
  -3   5  17      227.82      219.98     25.91 o 
  -2   5  17      115.07       96.48     13.94 o 
  -1   5  17      132.50      133.04     17.59 o 
   0   5  17      424.14      428.26     17.32 o 
   1   5  17      134.67      169.20     10.83 o 
   2   5  17      114.70       90.97      8.10 o 
   3   5  17      227.52      180.12     17.68 o 
   4   5  17      176.88      131.69     15.64 o 
   5   5  17      261.85      222.80     24.14 o 
   6   5  17      159.54       88.20     10.12 o 
   7   5  17      105.24      151.76     11.77 o 
   8   5  17       52.59       88.95      9.44 o 
   9   5  17        9.28       11.97      5.32 o 
  10   5  17        0.68        0.23      8.10 o 
  11   5  17        0.11       -0.76      7.61 o 
 -11   6  17        0.28        3.43      3.72 o 
 -10   6  17        0.47        1.91      3.57 o 
  -9   6  17        0.98        3.01      4.09 o 
  -8   6  17       30.01       25.82      4.37 o 
  -7   6  17       64.94       79.83      6.40 o 
  -6   6  17       28.20       18.86     12.79 o 
  -5   6  17       87.27       74.40     14.58 o 
  -4   6  17      120.12      137.33     21.24 o 
  -3   6  17      207.75      131.83     20.72 o 
  -2   6  17       13.33       13.37     11.46 o 
  -1   6  17      125.72      109.37     16.92 o 
   0   6  17        2.63       10.16      7.07 o 
   1   6  17      124.77      114.27      9.33 o 
   2   6  17       13.96        7.74      4.33 o 
   3   6  17      207.62      136.89     16.34 o 
   4   6  17      119.22      128.61     16.22 o 
   5   6  17       87.61       57.71     14.20 o 
   6   6  17       27.85       22.38     10.26 o 
   7   6  17       65.25       81.40     13.48 o 
   8   6  17       29.89       20.46     24.39 o 
   9   6  17        0.98        5.69      4.39 o 
  10   6  17        0.47        9.55      5.34 o 
  11   6  17        0.27       -4.21      7.47 o 
 -10   7  17        1.98        6.47      4.74 o 
  -9   7  17        1.95        4.26      3.95 o 
  -8   7  17        2.00       -0.55      3.19 o 
  -7   7  17        2.34        9.24      4.03 o 
  -6   7  17       30.95       35.82      6.64 o 
  -5   7  17        3.23       27.86     10.18 o 
  -4   7  17       82.07      106.27     19.88 o 
  -3   7  17        5.74        4.80     21.71 o 
  -2   7  17      312.72      304.37     38.21 o 
  -1   7  17      147.89      125.43     14.57 o 
   0   7  17      961.22     1089.48     31.98 o 
   1   7  17      147.81      128.22      8.69 o 
   2   7  17      314.23      292.35     27.79 o 
   3   7  17        5.93       -6.08      9.29 o 
   4   7  17       81.55       82.46     16.68 o 
   5   7  17        3.18       23.82     12.39 o 
   6   7  17       31.26       49.86      8.97 o 
   7   7  17        2.27       20.93      7.92 o 
   8   7  17        1.98        1.30      5.96 o 
   9   7  17        2.07        9.25      7.05 o 
  10   7  17        1.96        8.57      7.93 o 
 -10   8  17        0.86        5.26      5.11 o 
  -9   8  17        8.80        5.88      5.97 o 
  -8   8  17        6.65       10.72      4.66 o 
  -7   8  17        7.30        9.07      5.34 o 
  -6   8  17        4.48        1.60      6.03 o 
  -5   8  17       17.00        6.64      5.42 o 
  -4   8  17      102.19      119.25     25.90 o 
  -3   8  17      149.46      135.26     29.79 o 
  -2   8  17       18.29       47.37      9.96 o 
  -1   8  17      340.30      304.08     18.89 o 
   0   8  17       12.16        6.52      4.60 o 
   1   8  17      341.06      284.77     17.41 o 
   2   8  17       18.34       23.59     11.03 o 
   3   8  17      149.51      152.05     21.69 o 
   4   8  17      102.40      102.26     22.44 o 
   5   8  17       17.19       14.08      5.79 o 
   6   8  17        4.58       12.73      9.30 o 
   7   8  17        7.26       12.56      9.57 o 
   8   8  17        6.59        5.05      5.46 o 
   9   8  17        8.77       15.00      6.20 o 
  10   8  17        0.86        5.34      5.93 o 
  -9   9  17        0.54       -3.29      5.45 o 
  -8   9  17        3.27        1.87      4.07 o 
  -7   9  17        0.42        2.31      5.65 o 
  -6   9  17        0.33        0.51      5.39 o 
  -5   9  17       21.46        6.58      5.76 o 
  -4   9  17        2.77       -6.97      9.87 o 
  -3   9  17       11.23        6.20      5.22 o 
  -2   9  17      170.18      163.76     12.76 o 
  -1   9  17       54.69       65.86     10.20 o 
   0   9  17        0.16       12.34      6.65 o 
   1   9  17       55.42       50.92     14.22 o 
   2   9  17      169.44      186.48     19.23 o 
   3   9  17       11.02        2.47      6.01 o 
   4   9  17        2.77        3.88      7.68 o 
   5   9  17       21.24       23.75      7.93 o 
   6   9  17        0.32       -1.90      5.73 o 
   7   9  17        0.41        3.51      5.03 o 
   8   9  17        3.28       -3.03      5.43 o 
   9   9  17        0.55        3.59      4.52 o 
  -8  10  17        0.13        2.95      3.16 o 
  -7  10  17        2.45       -5.92      3.95 o 
  -6  10  17        2.96       -1.56      3.99 o 
  -5  10  17       16.35       15.38      6.23 o 
  -4  10  17       11.17        2.79      4.41 o 
  -3  10  17       26.34       16.19      5.00 o 
  -2  10  17        0.14        6.47      4.18 o 
  -1  10  17        0.29       -0.63      4.72 o 
   0  10  17       43.14       43.21      7.42 o 
   1  10  17        0.31       12.78      7.80 o 
   2  10  17        0.14        2.31     11.84 o 
   3  10  17       26.13       21.86     15.02 o 
   4  10  17       11.14       11.37      9.97 o 
   5  10  17       16.39       18.12      5.63 o 
   6  10  17        2.95        4.48      4.48 o 
   7  10  17        2.46        2.04      3.80 o 
   8  10  17        0.13        7.74      3.87 o 
  -6  11  17        2.73        0.17      5.22 o 
  -5  11  17        0.41       -1.80      5.89 o 
  -4  11  17       12.28        9.33      8.19 o 
  -3  11  17        0.00        4.30      4.97 o 
  -2  11  17       43.59       62.73     10.89 o 
  -1  11  17       12.83       13.06      5.14 o 
   0  11  17       13.18       17.28      6.75 o 
   1  11  17       12.93       13.18      7.23 o 
   2  11  17       43.66       51.53     19.23 o 
   3  11  17        0.00        0.31     10.70 o 
   4  11  17       12.34       13.64     15.42 o 
   5  11  17        0.41        5.61      7.18 o 
   6  11  17        2.71        3.19      6.79 o 
  -5  12  17        0.77        7.05      5.61 o 
  -4  12  17        3.47        4.26      4.47 o 
  -3  12  17        8.31       -1.26      5.10 o 
  -2  12  17        7.33       13.08      5.40 o 
  -1  12  17        1.53        0.51      5.25 o 
   0  12  17        5.33        1.85      6.04 o 
   1  12  17        1.53       -5.05      5.25 o 
   2  12  17        7.39       12.22      6.31 o 
   3  12  17        8.26       14.17     11.61 o 
   4  12  17        3.52        3.30     10.19 o 
   5  12  17        0.76        3.49      8.97 o 
  -1  13  17        1.62       -3.79      6.49 o 
   0  13  17        6.00       -1.09      6.10 o 
   1  13  17        1.64        4.17      6.02 o 
   0   0  18       14.44        9.24      4.01 o 
   1   0  18        6.27        8.74      3.41 o 
   2   0  18     1216.28     1377.80     26.66 o 
   3   0  18      803.52      719.28     19.26 o 
   4   0  18      453.55      434.20     17.11 o 
   5   0  18       10.06        9.29      5.07 o 
   6   0  18       93.04      122.72     12.32 o 
   7   0  18       28.40       96.03      8.65 o 
   8   0  18        1.23       16.74      7.50 o 
   9   0  18       69.13       99.28      8.94 o 
  10   0  18        1.48       11.89      5.78 o 
  11   0  18       16.09       20.40      9.08 o 
  12   0  18        1.25       -2.84      6.45 o 
 -12   1  18        6.39        5.40      5.66 o 
 -11   1  18        3.54       23.90      9.50 o 
 -10   1  18       43.08       61.93     12.18 o 
  -9   1  18       26.45       27.14      5.09 o 
  -8   1  18      253.24      260.23     18.22 o 
  -7   1  18       24.62       45.99      6.58 o 
  -6   1  18       77.76       75.40      7.17 o 
  -5   1  18      159.43      180.75     19.99 o 
  -4   1  18       65.71       53.53      9.80 o 
  -3   1  18       28.89       31.43      5.94 o 
  -2   1  18      536.78      664.15     17.39 o 
  -1   1  18      963.20      967.15     33.53 o 
   0   1  18       48.85       87.11      6.55 o 
   1   1  18      959.47      968.86     29.50 o 
   2   1  18      542.20      653.43     24.08 o 
   3   1  18       28.87       29.72      7.15 o 
   4   1  18       65.10       39.85      6.44 o 
   5   1  18      157.44      140.74     10.66 o 
   6   1  18       78.62       62.49      8.48 o 
   7   1  18       24.48       26.18      7.83 o 
   8   1  18      252.13      247.56     16.76 o 
   9   1  18       26.48       44.17      6.03 o 
  10   1  18       42.87       57.94      8.27 o 
  11   1  18        3.53       12.91      7.85 o 
  12   1  18        6.42       10.72      7.24 o 
 -12   2  18        0.19        3.46      3.97 o 
 -11   2  18        8.23        7.54      6.31 o 
 -10   2  18       13.94       18.61      5.75 o 
  -9   2  18      167.99      160.06     15.88 o 
  -8   2  18        6.21       -0.87      9.73 o 
  -7   2  18       34.57       41.59      9.15 o 
  -6   2  18      477.53      546.91     22.23 o 
  -5   2  18       28.63       36.35      6.30 o 
  -4   2  18      228.92      284.40     13.81 o 
  -3   2  18      228.16      251.68     12.79 o 
  -2   2  18      467.31      526.12     13.40 o 
  -1   2  18      262.52      281.03      9.89 o 
   0   2  18        1.96        0.01      3.30 o 
   1   2  18      260.14      294.12     13.43 o 
   2   2  18      470.96      563.12     20.81 o 
   3   2  18      225.88      247.08     14.26 o 
   4   2  18      228.43      268.11     15.41 o 
   5   2  18       29.03       18.11      5.54 o 
   6   2  18      474.20      525.00     21.53 o 
   7   2  18       34.79       47.24      8.99 o 
   8   2  18        6.26        7.59      6.58 o 
   9   2  18      167.72      180.73     12.91 o 
  10   2  18       13.82        3.84     12.71 o 
 -12   3  18        5.95        9.65      7.77 o 
 -11   3  18        3.58       10.22      9.37 o 
 -10   3  18        8.34       -0.91      5.02 o 
  -9   3  18       40.98       33.75      6.68 o 
  -8   3  18      113.67      176.59     30.34 o 
  -7   3  18       59.27       83.22     11.01 o 
  -6   3  18       28.12       32.20      9.27 o 
  -5   3  18      162.21      155.92     12.34 o 
  -4   3  18      571.65      481.20     20.25 o 
  -3   3  18       34.40       45.92      6.66 o 
  -2   3  18      112.10       76.98      8.48 o 
  -1   3  18      162.89      205.62     10.15 o 
   0   3  18      515.68      450.60     12.96 o 
   1   3  18      161.91      227.28     13.98 o 
   2   3  18      110.59       87.45      8.40 o 
   3   3  18       34.08       52.39      7.69 o 
   4   3  18      572.61      464.79     18.92 o 
   5   3  18      161.59      159.36     11.14 o 
   6   3  18       28.17       29.48      6.74 o 
   7   3  18       59.12       84.34     10.92 o 
   8   3  18      113.56      154.05     14.94 o 
   9   3  18       40.84       17.49      7.18 o 
  10   3  18        8.41       12.53      6.15 o 
  11   3  18        3.59        5.62      8.46 o 
 -12   4  18        0.00        3.19      3.43 o 
 -11   4  18        5.53        7.24      6.23 o 
 -10   4  18        9.41       34.42      5.52 o 
  -9   4  18        4.45        1.40      5.19 o 
  -8   4  18        4.75        4.95      3.19 o 
  -7   4  18        7.41       37.02     15.08 o 
  -6   4  18       72.35       73.33     20.06 o 
  -5   4  18      104.02      100.31     11.22 o 
  -4   4  18       37.76       49.86      8.67 o 
  -3   4  18      147.00      183.80     12.68 o 
  -2   4  18      391.65      476.15     17.55 o 
  -1   4  18       90.15       61.60      7.18 o 
   0   4  18      445.92      403.90     13.44 o 
   1   4  18       90.15       75.25      8.75 o 
   2   4  18      387.62      514.64     30.00 o 
   3   4  18      147.93      140.58     18.22 o 
   4   4  18       37.77       35.98      9.87 o 
   5   4  18      104.92       87.24      8.25 o 
   6   4  18       71.84       64.26      9.82 o 
   7   4  18        7.31       31.59      6.99 o 
   8   4  18        4.63       15.41     12.25 o 
   9   4  18        4.45        0.89      5.35 o 
  10   4  18        9.35       16.80     13.23 o 
  11   4  18        5.63       22.89     11.95 o 
 -11   5  18        3.10        0.98      4.12 o 
 -10   5  18        4.45        5.90      3.75 o 
  -9   5  18       12.96       18.62      5.27 o 
  -8   5  18        4.68        9.84      4.23 o 
  -7   5  18      165.14      213.79     33.25 o 
  -6   5  18       30.27       21.06     11.79 o 
  -5   5  18       84.50      165.59     28.43 o 
  -4   5  18      127.47      161.21     19.34 o 
  -3   5  18       14.04       12.93      9.95 o 
  -2   5  18      115.48       83.70     13.54 o 
  -1   5  18      151.20      168.41     20.64 o 
   0   5  18      471.00      495.62     19.28 o 
   1   5  18      148.87      178.41     12.80 o 
   2   5  18      114.88       93.53      8.32 o 
   3   5  18       13.92       15.11      6.73 o 
   4   5  18      126.79      121.38     15.65 o 
   5   5  18       83.81      136.89     19.21 o 
   6   5  18       30.12       31.53     11.85 o 
   7   5  18      165.64      193.03     14.67 o 
   8   5  18        4.70       16.11      6.36 o 
   9   5  18       13.12       29.12      6.86 o 
  10   5  18        4.44        4.83      9.06 o 
  11   5  18        3.08       -1.22      7.27 o 
 -11   6  18        7.42       15.62      5.12 o 
 -10   6  18        2.65       13.00      3.90 o 
  -9   6  18        5.16        3.10      3.41 o 
  -8   6  18       57.21       80.81      6.95 o 
  -7   6  18       15.62       22.11      5.13 o 
  -6   6  18       55.91       44.18     17.32 o 
  -5   6  18       59.46       82.84     18.29 o 
  -4   6  18      178.97      152.08     28.48 o 
  -3   6  18       13.51       -2.26      9.84 o 
  -2   6  18       25.98       22.49     13.03 o 
  -1   6  18       55.08       34.14     10.19 o 
   0   6  18       39.33       40.05      5.82 o 
   1   6  18       54.89       29.49      5.43 o 
   2   6  18       26.30       26.14      5.02 o 
   3   6  18       13.60       11.15      9.02 o 
   4   6  18      178.80      126.63     16.30 o 
   5   6  18       59.18       47.62     13.94 o 
   6   6  18       56.79       48.43     13.66 o 
   7   6  18       15.53       61.05     13.39 o 
   8   6  18       57.30      106.99     15.22 o 
   9   6  18        5.05       12.02      6.32 o 
  10   6  18        2.62       14.32     10.12 o 
  11   6  18        7.41        3.90      5.69 o 
 -10   7  18        7.95       12.45      3.80 o 
  -9   7  18        2.99        1.28      3.15 o 
  -8   7  18        3.88        4.70      3.25 o 
  -7   7  18        4.70        3.29      3.55 o 
  -6   7  18        2.14       -5.39      3.96 o 
  -5   7  18       64.93       78.09     15.11 o 
  -4   7  18       68.10      137.59     22.72 o 
  -3   7  18       70.84       35.34     13.97 o 
  -2   7  18       38.44       37.89     12.15 o 
  -1   7  18       33.71       44.30     12.41 o 
   0   7  18       67.46       11.39      6.05 o 
   1   7  18       34.25       47.85      7.07 o 
   2   7  18       38.78       23.81     10.16 o 
   3   7  18       70.70       44.62     13.51 o 
   4   7  18       67.77      160.93     21.62 o 
   5   7  18       64.16       71.13     16.70 o 
   6   7  18        2.06        3.40      6.42 o 
   7   7  18        4.62        8.68      7.22 o 
   8   7  18        3.80        2.80      5.36 o 
   9   7  18        2.98        4.11      4.62 o 
  10   7  18        7.98       -0.37     10.81 o 
  -9   8  18        3.64       -0.33      3.59 o 
  -8   8  18       20.08       10.21      6.25 o 
  -7   8  18        4.41       -7.19      4.79 o 
  -6   8  18        5.22        7.79      8.76 o 
  -5   8  18       44.16       44.70     10.05 o 
  -4   8  18       71.76       86.29     10.15 o 
  -3   8  18      115.57      141.01     16.09 o 
  -2   8  18       38.06       30.28      8.01 o 
  -1   8  18        9.66       32.51      8.23 o 
   0   8  18      102.46      139.14      9.38 o 
   1   8  18        9.53       13.18     10.25 o 
   2   8  18       38.45       16.83      9.85 o 
   3   8  18      115.46      110.57     19.17 o 
   4   8  18       71.49       82.62     11.02 o 
   5   8  18       44.53       39.91     10.69 o 
   6   8  18        5.06        8.12      9.20 o 
   7   8  18        4.35       15.81      8.20 o 
   8   8  18       19.96       20.23     10.09 o 
   9   8  18        3.71        1.05      4.58 o 
  -9   9  18        1.98        0.49      5.43 o 
  -8   9  18        0.71       -2.84      3.96 o 
  -7   9  18        4.66        0.11      3.93 o 
  -6   9  18        5.56        0.02      5.12 o 
  -5   9  18        6.63        5.92      5.63 o 
  -4   9  18       14.91        6.62      4.70 o 
  -3   9  18        2.25        3.75      4.40 o 
  -2   9  18       10.24        5.84      5.02 o 
  -1   9  18       27.25       13.94      3.80 o 
   0   9  18      353.72      332.33     14.27 o 
   1   9  18       27.02       14.70      8.45 o 
   2   9  18       10.18        3.01      7.76 o 
   3   9  18        2.30        2.50      4.58 o 
   4   9  18       14.89       -0.73      4.93 o 
   5   9  18        6.64       14.42      7.57 o 
   6   9  18        5.51        7.56      6.89 o 
   7   9  18        4.64        4.76      6.81 o 
   8   9  18        0.71        6.39      5.22 o 
   9   9  18        1.94       -1.66      5.97 o 
  -8  10  18        2.86        2.01      2.99 o 
  -7  10  18        3.74        6.52      3.30 o 
  -6  10  18        1.99       -3.04      5.23 o 
  -5  10  18        0.85        1.62      5.99 o 
  -4  10  18       13.39        7.67      4.61 o 
  -3  10  18        6.47        0.80      4.18 o 
  -2  10  18       30.19       28.56      5.47 o 
  -1  10  18      140.31      169.09     12.59 o 
   0  10  18        5.89        5.63      5.13 o 
   1  10  18      139.95      166.79     15.59 o 
   2  10  18       30.67       47.21     18.59 o 
   3  10  18        6.41       -5.49     13.22 o 
   4  10  18       13.43        6.38      4.61 o 
   5  10  18        0.84        2.73      4.34 o 
   6  10  18        1.97        6.55      4.49 o 
   7  10  18        3.74       10.90      6.88 o 
   8  10  18        2.85        2.38      4.06 o 
  -6  11  18        0.82       -7.73      5.78 o 
  -5  11  18        6.49       11.82      5.86 o 
  -4  11  18        2.31        3.13      6.32 o 
  -3  11  18       24.21       18.94      6.41 o 
  -2  11  18       13.13        8.34      8.71 o 
  -1  11  18       17.89       11.36      8.15 o 
   0  11  18        0.49       16.63      7.84 o 
   1  11  18       18.05       14.93      7.26 o 
   2  11  18       13.00       10.84     12.40 o 
   3  11  18       24.19       32.80     16.68 o 
   4  11  18        2.36        3.41     11.09 o 
   5  11  18        6.56       26.32     14.87 o 
   6  11  18        0.85        7.26      8.35 o 
  -4  12  18        1.06        3.87      3.89 o 
  -3  12  18        2.81       -1.91      4.90 o 
  -2  12  18        1.21       -2.64      4.77 o 
  -1  12  18        1.73       -6.19      7.38 o 
   0  12  18        4.52       10.02      7.08 o 
   1  12  18        1.78        6.69      4.73 o 
   2  12  18        1.22        6.57     10.99 o 
   3  12  18        2.82       -4.69     11.45 o 
   4  12  18        1.06       -2.16     10.38 o 
   1   0  19     1224.07     1505.34     28.78 o 
   2   0  19      927.40      827.05     22.10 o 
   3   0  19        2.72        3.68      4.32 o 
   4   0  19       43.08       64.11     10.58 o 
   5   0  19      600.07      548.66     23.76 o 
   6   0  19      390.22      465.45     22.69 o 
   7   0  19        1.30        6.90      7.82 o 
   8   0  19        0.93       29.51      9.23 o 
   9   0  19        0.09        5.32      4.06 o 
  10   0  19       30.79       52.97      8.01 o 
  11   0  19       18.24       37.87     10.49 o 
  12   0  19        2.18        4.21      6.61 o 
 -12   1  19        8.46        3.91      6.40 o 
 -11   1  19        7.02       19.12      9.03 o 
 -10   1  19        0.80        2.05      6.93 o 
  -9   1  19        6.69        0.42      4.50 o 
  -8   1  19        7.09        6.28     12.64 o 
  -7   1  19      121.74      178.24     15.52 o 
  -6   1  19      257.39      347.26     53.04 o 
  -5   1  19       69.89       79.96      8.63 o 
  -4   1  19       79.70       66.33      6.88 o 
  -3   1  19      391.17      422.11     15.61 o 
  -2   1  19      275.45      272.24     11.82 o 
  -1   1  19      181.80      242.56     10.32 o 
   0   1  19       88.05      117.31      8.16 o 
   1   1  19      180.74      227.18     10.90 o 
   2   1  19      272.65      295.16     18.70 o 
   3   1  19      390.70      442.85     26.19 o 
   4   1  19       78.15       81.27      7.75 o 
   5   1  19       68.94       21.11     10.62 o 
   6   1  19      258.38      324.43     15.81 o 
   7   1  19      121.64      187.41     14.44 o 
   8   1  19        7.24       16.25      8.58 o 
   9   1  19        6.76       12.92      4.94 o 
  10   1  19        0.84        6.93      5.13 o 
  11   1  19        6.99        8.24      7.34 o 
  12   1  19        8.55        3.05      6.27 o 
 -12   2  19        2.07        7.97      3.88 o 
 -11   2  19        0.85       10.96      8.66 o 
 -10   2  19        4.57       17.35      6.32 o 
  -9   2  19        6.43       11.95      9.51 o 
  -8   2  19       76.14       83.97     17.64 o 
  -7   2  19       76.51       80.17     10.65 o 
  -6   2  19      153.41      197.39     14.43 o 
  -5   2  19      166.09      133.30     11.09 o 
  -4   2  19       22.69       33.40      6.39 o 
  -3   2  19      630.61      754.41     17.68 o 
  -2   2  19       44.21       44.70      5.24 o 
  -1   2  19       58.93       52.86      4.92 o 
   0   2  19      152.41      282.95     10.15 o 
   1   2  19       58.50       52.17      6.09 o 
   2   2  19       44.57       51.72     21.34 o 
   3   2  19      631.94      820.34     50.66 o 
   4   2  19       23.55       31.32      7.85 o 
   5   2  19      166.62      126.50     11.45 o 
   6   2  19      153.61      205.57     12.77 o 
   7   2  19       77.42      110.94     12.22 o 
   8   2  19       76.07       82.41     10.79 o 
   9   2  19        6.41       21.24      6.64 o 
  10   2  19        4.66        6.07     18.54 o 
 -12   3  19        2.48        5.90      3.79 o 
 -11   3  19       17.53       30.06      6.05 o 
 -10   3  19        2.39       10.22      4.36 o 
  -9   3  19       31.47       48.87      6.62 o 
  -8   3  19       12.85       17.15      4.31 o 
  -7   3  19       37.62       24.26     11.20 o 
  -6   3  19      205.68      209.39     16.22 o 
  -5   3  19       55.87       48.98      7.67 o 
  -4   3  19       73.25       73.60      9.16 o 
  -3   3  19      610.51      541.79     21.31 o 
  -2   3  19       78.77       95.72      6.73 o 
  -1   3  19      331.73      305.56     17.66 o 
   0   3  19       10.91        5.18      3.72 o 
   1   3  19      330.86      325.44     16.61 o 
   2   3  19       81.76       96.08      9.41 o 
   3   3  19      609.19      561.25     20.52 o 
   4   3  19       72.71       80.25      8.88 o 
   5   3  19       55.71       57.89      7.07 o 
   6   3  19      205.28      220.42     14.37 o 
   7   3  19       38.00       24.97      8.04 o 
   8   3  19       12.91       13.55      6.99 o 
   9   3  19       31.27       30.66      9.77 o 
  10   3  19        2.34       15.00      6.41 o 
 -11   4  19        7.29       13.44      6.24 o 
 -10   4  19       12.22       18.52      5.23 o 
  -9   4  19        4.90        8.18      3.56 o 
  -8   4  19        0.96        5.80      3.25 o 
  -7   4  19       44.87       62.85     20.15 o 
  -6   4  19      120.13      158.07     27.77 o 
  -5   4  19        0.85        0.42      7.10 o 
  -4   4  19      339.94      499.32     21.65 o 
  -3   4  19      101.97      102.68     10.51 o 
  -2   4  19      302.93      233.57     12.97 o 
  -1   4  19      809.06      763.57     21.05 o 
   0   4  19      647.20      569.57     19.18 o 
   1   4  19      810.77     1062.57     37.16 o 
   2   4  19      300.34      252.69     13.53 o 
   3   4  19      102.96       85.86     15.41 o 
   4   4  19      343.73      483.23     29.89 o 
   5   4  19        0.90        1.29      4.68 o 
   6   4  19      121.18      143.50     12.29 o 
   7   4  19       44.26       68.72      9.80 o 
   8   4  19        0.96       10.78      8.08 o 
   9   4  19        4.85        8.93      7.71 o 
  10   4  19       12.31       -9.56      9.78 o 
  11   4  19        7.22        9.00      8.91 o 
 -11   5  19        0.27        5.02      3.43 o 
 -10   5  19        6.75       17.37      4.89 o 
  -9   5  19        0.05        8.07      3.41 o 
  -8   5  19        0.33        0.82      3.24 o 
  -7   5  19       50.54       72.11      7.36 o 
  -6   5  19        8.35       -4.91     15.74 o 
  -5   5  19      172.30      200.77     37.02 o 
  -4   5  19       36.81       29.73     10.21 o 
  -3   5  19      127.26       98.03     18.89 o 
  -2   5  19       21.15       12.37      8.42 o 
  -1   5  19       32.14       12.91      5.23 o 
   0   5  19       13.72        6.91      4.19 o 
   1   5  19       32.05       16.77      6.54 o 
   2   5  19       21.27       15.06      4.95 o 
   3   5  19      126.65      103.84     14.62 o 
   4   5  19       36.96       26.58      8.91 o 
   5   5  19      172.76      167.90     18.40 o 
   6   5  19        8.56       -4.11      8.76 o 
   7   5  19       50.50       79.22      9.32 o 
   8   5  19        0.31       16.71      9.11 o 
   9   5  19        0.05        6.77      7.84 o 
  10   5  19        6.73        7.66      9.26 o 
  11   5  19        0.28        3.17      7.34 o 
 -10   6  19       15.73       10.67      5.51 o 
  -9   6  19        9.53       -0.32      3.35 o 
  -8   6  19        9.29        7.08      3.59 o 
  -7   6  19       52.59       39.41      4.86 o 
  -6   6  19       86.80       88.70     22.15 o 
  -5   6  19       28.95       33.95     13.63 o 
  -4   6  19      136.33      115.35     17.27 o 
  -3   6  19        5.30       -1.74     11.43 o 
  -2   6  19        5.91       10.39     11.11 o 
  -1   6  19      243.90      217.75     23.83 o 
   0   6  19      504.51      546.24     21.33 o 
   1   6  19      246.25      220.38     13.41 o 
   2   6  19        6.24       17.70      4.79 o 
   3   6  19        5.22       -9.40      9.13 o 
   4   6  19      135.06      114.72     16.06 o 
   5   6  19       29.55       31.06     12.02 o 
   6   6  19       86.48      105.50     11.97 o 
   7   6  19       52.77       51.48     10.99 o 
   8   6  19        9.39       24.83      9.76 o 
   9   6  19        9.60        7.70     13.11 o 
  10   6  19       15.81       13.29     10.71 o 
 -10   7  19        1.05       10.14      6.35 o 
  -9   7  19       20.82       20.20      5.81 o 
  -8   7  19        8.99        3.07      3.10 o 
  -7   7  19        1.82       -3.18      3.37 o 
  -6   7  19       45.19       50.00      6.52 o 
  -5   7  19       12.04       -0.94      5.18 o 
  -4   7  19       30.85       57.45     15.66 o 
  -3   7  19      172.88      158.39     28.43 o 
  -2   7  19      292.80      311.06     38.24 o 
  -1   7  19       34.54       35.47     12.32 o 
   0   7  19       51.03        6.98      4.97 o 
   1   7  19       34.35       37.21      7.15 o 
   2   7  19      294.32      291.60     28.05 o 
   3   7  19      172.58      166.51     22.32 o 
   4   7  19       30.80       34.09     10.51 o 
   5   7  19       12.16       -0.15      8.17 o 
   6   7  19       45.44       76.62     11.99 o 
   7   7  19        1.84       11.36      8.00 o 
   8   7  19        8.99       10.27      8.56 o 
   9   7  19       20.86        2.56     23.98 o 
  10   7  19        1.07        3.26      5.75 o 
  -9   8  19        1.29       10.77      4.23 o 
  -8   8  19       11.10       10.06      4.58 o 
  -7   8  19       17.25       12.31      4.41 o 
  -6   8  19       17.71       11.24      6.51 o 
  -5   8  19       77.10       33.08      9.81 o 
  -4   8  19      116.99      144.62     14.26 o 
  -3   8  19      112.32       94.49      8.71 o 
  -2   8  19      153.33      144.95     14.95 o 
  -1   8  19      138.47      133.14     12.51 o 
   0   8  19        0.39        0.61      7.31 o 
   1   8  19      140.23      142.40     20.74 o 
   2   8  19      153.34      139.49     20.48 o 
   3   8  19      112.07       75.49     14.70 o 
   4   8  19      116.99      160.65     15.21 o 
   5   8  19       77.08       58.01     10.99 o 
   6   8  19       17.67       35.34      9.73 o 
   7   8  19       17.28       33.71      9.47 o 
   8   8  19       11.19       17.73      8.07 o 
   9   8  19        1.31        9.55      6.75 o 
  -8   9  19        1.68       -5.97      4.49 o 
  -7   9  19        3.93        0.32      3.84 o 
  -6   9  19        8.07        4.09      4.94 o 
  -5   9  19        7.17       15.80      4.95 o 
  -4   9  19       10.14       -5.37      6.01 o 
  -3   9  19       14.58       21.88      6.04 o 
  -2   9  19       22.59       28.79      6.86 o 
  -1   9  19      106.38      157.89      9.27 o 
   0   9  19       87.66      117.78     12.48 o 
   1   9  19      106.87      170.81     31.30 o 
   2   9  19       22.51       19.00     15.70 o 
   3   9  19       14.41        8.38      5.98 o 
   4   9  19       10.29       -0.39      4.97 o 
   5   9  19        7.26        8.21      6.45 o 
   6   9  19        8.08        8.11      6.99 o 
   7   9  19        3.87        5.78      6.51 o 
   8   9  19        1.64        1.57     10.30 o 
  -7  10  19        8.74        1.24      3.00 o 
  -6  10  19       10.61        3.35      5.74 o 
  -5  10  19        2.86        3.99      4.67 o 
  -4  10  19        5.08       -0.22      5.18 o 
  -3  10  19        7.99        4.22      4.73 o 
  -2  10  19       47.15       41.20      5.30 o 
  -1  10  19       59.73       89.33     12.15 o 
   0  10  19       99.65      111.40     13.40 o 
   1  10  19       59.85       82.83     22.97 o 
   2  10  19       47.04       51.50     19.48 o 
   3  10  19        8.14       15.60     14.26 o 
   4  10  19        5.13        5.71      6.80 o 
   5  10  19        2.80       -8.12      6.36 o 
   6  10  19       10.63        2.12      5.05 o 
   7  10  19        8.70       -4.36      4.55 o 
  -6  11  19        6.33        6.76      6.26 o 
  -5  11  19        0.19       -1.15      4.10 o 
  -4  11  19        2.61        8.05      5.71 o 
  -3  11  19       11.17        7.68      6.22 o 
  -2  11  19        1.26        6.21      5.41 o 
  -1  11  19        2.36       -1.43      7.91 o 
   0  11  19       19.02       13.49     12.11 o 
   1  11  19        2.34        3.74      8.11 o 
   2  11  19        1.25        9.84     12.13 o 
   3  11  19       11.16       19.04     14.36 o 
   4  11  19        2.53        0.24      9.40 o 
   5  11  19        0.19        6.52     11.43 o 
   6  11  19        6.35        0.07      5.45 o 
  -4  12  19        0.79       -0.87      5.31 o 
  -3  12  19        0.60       -2.94      4.30 o 
  -2  12  19        0.46       -6.85      4.57 o 
  -1  12  19        2.14        9.78      8.09 o 
   0  12  19       13.15        0.47      5.66 o 
   1  12  19        2.16       -1.92      6.32 o 
   2  12  19        0.46        9.46     10.49 o 
   3  12  19        0.58       -7.48     10.39 o 
   4  12  19        0.77       -0.29      8.23 o 
   0   0  20     5804.67     6147.28     92.80 o 
   1   0  20       58.04       58.08     16.03 o 
   2   0  20      477.23      460.68     16.34 o 
   3   0  20      505.80      535.11     17.77 o 
   4   0  20       18.47       -6.45      7.71 o 
   5   0  20      545.27      583.65     30.36 o 
   6   0  20      371.73      516.10     21.00 o 
   7   0  20       58.73       75.74      8.95 o 
   8   0  20       36.45       84.71     13.27 o 
   9   0  20        9.25        4.42      4.90 o 
  10   0  20       52.25       66.62      9.08 o 
  11   0  20        0.49        6.55      7.30 o 
  12   0  20        2.62       -4.75      7.25 o 
 -12   1  20        1.09        0.46      3.40 o 
 -11   1  20       16.11       16.76      8.46 o 
 -10   1  20       22.74       26.22      6.16 o 
  -9   1  20       19.36       19.81      5.25 o 
  -8   1  20       13.56       44.56     26.13 o 
  -7   1  20       52.55       40.93      9.23 o 
  -6   1  20       63.61       82.42      9.85 o 
  -5   1  20      116.57      164.64     13.67 o 
  -4   1  20      221.09      256.72     17.97 o 
  -3   1  20      163.62      187.69     11.44 o 
  -2   1  20      162.37      166.59      9.84 o 
  -1   1  20      915.64     1048.54     21.65 o 
   0   1  20      202.46      253.92     10.51 o 
   1   1  20      920.30      991.28     30.94 o 
   2   1  20      162.62      177.44     15.74 o 
   3   1  20      162.97      165.03     15.21 o 
   4   1  20      220.82      260.85     17.75 o 
   5   1  20      115.59      107.86     10.22 o 
   6   1  20       63.27       78.73     10.13 o 
   7   1  20       52.43       37.36      8.31 o 
   8   1  20       13.53       23.70      7.46 o 
   9   1  20       19.73       37.15      6.99 o 
  10   1  20       22.71       28.14      7.33 o 
  11   1  20       16.19       17.66      8.09 o 
  12   1  20        1.08      -12.35      8.23 o 
 -12   2  20        5.33        7.32      4.05 o 
 -11   2  20        0.54        6.35      4.57 o 
 -10   2  20        8.07       10.14      5.38 o 
  -9   2  20       25.06       50.66      6.52 o 
  -8   2  20        5.05       15.45      3.82 o 
  -7   2  20       60.72       52.30     12.63 o 
  -6   2  20      242.38      326.17     19.86 o 
  -5   2  20      131.74      124.52     13.13 o 
  -4   2  20      141.22      153.51      8.97 o 
  -3   2  20       31.51       24.67      6.24 o 
  -2   2  20      774.40      823.70     18.21 o 
  -1   2  20      245.09      246.86     10.23 o 
   0   2  20      588.06      661.12     15.92 o 
   1   2  20      246.69      250.60     15.77 o 
   2   2  20      774.72      794.26     52.08 o 
   3   2  20       31.93       14.91     14.85 o 
   4   2  20      142.50      174.70     14.12 o 
   5   2  20      132.59      114.04      9.64 o 
   6   2  20      242.12      339.86     20.34 o 
   7   2  20       60.90       57.26     10.16 o 
   8   2  20        5.15       10.68      4.62 o 
   9   2  20       25.24       63.72      8.98 o 
  10   2  20        8.15       12.51     10.17 o 
 -11   3  20       14.33       24.26      8.75 o 
 -10   3  20       10.15       15.37      4.56 o 
  -9   3  20       29.43       50.04      5.53 o 
  -8   3  20       44.63       70.04      7.19 o 
  -7   3  20       28.19       25.50      7.46 o 
  -6   3  20       54.49       43.80      8.78 o 
  -5   3  20       98.96       87.49     10.32 o 
  -4   3  20       47.18       38.75      9.84 o 
  -3   3  20      150.67      134.40      8.61 o 
  -2   3  20      130.09      161.84      9.16 o 
  -1   3  20      348.44      319.97     11.97 o 
   0   3  20       70.63       90.16      7.07 o 
   1   3  20      347.33      299.32     16.50 o 
   2   3  20      130.65      147.17     11.18 o 
   3   3  20      149.79      127.23     18.59 o 
   4   3  20       47.83       40.83      7.79 o 
   5   3  20       99.26       77.02     10.69 o 
   6   3  20       53.79       40.14      8.74 o 
   7   3  20       28.55       22.26      7.66 o 
   8   3  20       44.07       43.45     10.67 o 
   9   3  20       29.36       55.73     11.65 o 
 -11   4  20        2.63        3.90      3.26 o 
 -10   4  20        0.85       -1.98      3.08 o 
  -9   4  20       66.73       95.36      7.09 o 
  -8   4  20       57.43       73.28      6.27 o 
  -7   4  20       16.70       19.35     13.89 o 
  -6   4  20       20.25       27.42     13.63 o 
  -5   4  20        6.51        1.95      6.94 o 
  -4   4  20       11.37        5.48      6.65 o 
  -3   4  20      263.67      258.57     15.30 o 
  -2   4  20       39.23       46.92      5.31 o 
  -1   4  20      641.12      585.60     17.13 o 
   0   4  20      436.15      490.57     15.75 o 
   1   4  20      639.55      780.97     29.90 o 
   2   4  20       39.30       67.56      8.55 o 
   3   4  20      262.37      298.48     28.67 o 
   4   4  20       11.50       14.17      9.64 o 
   5   4  20        6.58        3.78      6.32 o 
   6   4  20       19.88       21.57      6.92 o 
   7   4  20       16.76       28.07      7.85 o 
   8   4  20       57.67       82.06     13.46 o 
   9   4  20       66.52      107.15     14.55 o 
 -11   5  20        1.04        3.75      3.15 o 
 -10   5  20        6.94       15.00      4.62 o 
  -9   5  20       25.40       25.40      4.36 o 
  -8   5  20       12.67        9.69      4.51 o 
  -7   5  20       17.48        9.86      4.99 o 
  -6   5  20        7.94        4.80     16.92 o 
  -5   5  20       12.68       16.07     15.01 o 
  -4   5  20      201.42      177.37     23.88 o 
  -3   5  20       95.48      112.27     25.95 o 
  -2   5  20      756.90      748.08     39.33 o 
  -1   5  20      363.09      370.12     18.04 o 
   0   5  20      169.34       78.01      8.71 o 
   1   5  20      365.97      416.78     18.83 o 
   2   5  20      753.60      805.35     26.09 o 
   3   5  20       95.63       89.85     14.17 o 
   4   5  20      201.86      154.88     18.36 o 
   5   5  20       12.58       13.81      7.93 o 
   6   5  20        8.08       15.35     11.26 o 
   7   5  20       17.45       10.28      8.73 o 
   8   5  20       12.73       17.05      8.41 o 
  11   5  20        1.02       -6.30      7.63 o 
 -10   6  20        3.62        3.73      3.31 o 
  -9   6  20        6.31        0.20      3.11 o 
  -8   6  20        0.55        0.38      3.56 o 
  -7   6  20        7.69        8.36      3.50 o 
  -6   6  20       21.18       47.48      8.64 o 
  -5   6  20        3.46       12.07     10.71 o 
  -4   6  20      162.13      283.17     30.16 o 
  -3   6  20      183.73      278.07     31.21 o 
  -2   6  20       11.21       -9.34     13.55 o 
  -1   6  20      110.50       72.50      8.70 o 
   0   6  20      320.72      330.45     17.14 o 
   1   6  20      110.60       87.06      9.13 o 
   2   6  20       10.76       -2.38      6.08 o 
   3   6  20      183.72      281.35     23.92 o 
   4   6  20      162.41      284.11     24.63 o 
   5   6  20        3.54       12.76      8.79 o 
   6   6  20       21.17       62.28     10.45 o 
   7   6  20        7.82       21.93      9.29 o 
   8   6  20        0.53        8.10     15.30 o 
   9   6  20        6.36       31.57     18.97 o 
  10   6  20        3.73       13.04     14.60 o 
 -10   7  20        1.81        0.34      4.55 o 
  -9   7  20        5.05        3.44      4.38 o 
  -8   7  20        9.09       -1.47      3.52 o 
  -7   7  20        4.44        0.71      3.52 o 
  -6   7  20        4.03        3.96      5.72 o 
  -5   7  20       13.18        2.95      5.59 o 
  -4   7  20       22.31       -1.06      7.68 o 
  -3   7  20       88.45       79.86     20.95 o 
  -2   7  20       63.53       74.72     20.64 o 
  -1   7  20       21.59       20.90      5.87 o 
   0   7  20      263.42      190.85     13.33 o 
   1   7  20       21.97       32.25      6.11 o 
   2   7  20       64.39       98.33     17.18 o 
   3   7  20       88.46       88.26     21.65 o 
   4   7  20       22.50       14.63     11.14 o 
   5   7  20       13.20        6.66      5.74 o 
   6   7  20        4.04       15.82      8.34 o 
   7   7  20        4.50        0.34      6.17 o 
   8   7  20        9.06       18.03     15.77 o 
   9   7  20        5.09       18.44     15.50 o 
  10   7  20        1.80       -3.48     10.92 o 
  -9   8  20        0.61        0.42      3.42 o 
  -8   8  20        5.95        0.94      4.03 o 
  -7   8  20        4.25        2.68      4.14 o 
  -6   8  20        2.76       -4.52      6.41 o 
  -5   8  20       21.10       14.87      5.69 o 
  -4   8  20       12.88       22.65     13.77 o 
  -3   8  20       33.65       28.33     11.09 o 
  -2   8  20       61.80       28.42     14.12 o 
  -1   8  20       73.36       62.53     10.54 o 
   0   8  20       41.04        0.02      6.14 o 
   1   8  20       73.63       49.96     13.89 o 
   2   8  20       62.02       28.64     12.08 o 
   3   8  20       33.49       12.53      7.89 o 
   4   8  20       12.65       21.14      6.21 o 
   5   8  20       21.25       22.45      8.80 o 
   6   8  20        2.85        1.56     10.99 o 
   7   8  20        4.19        3.48      7.19 o 
   8   8  20        5.92       -2.90     11.09 o 
   9   8  20        0.59       -1.45     10.94 o 
  -8   9  20        1.69        0.78      4.42 o 
  -7   9  20        1.75        4.56      5.35 o 
  -6   9  20       12.64        4.53      5.44 o 
  -5   9  20        1.71       -3.73      4.98 o 
  -4   9  20        7.19       -6.48      5.90 o 
  -3   9  20       21.59       17.37      6.26 o 
  -2   9  20       67.92       68.12      7.46 o 
  -1   9  20       49.86       44.54      8.17 o 
   0   9  20       89.71      101.47     12.86 o 
   1   9  20       50.20       33.12     17.24 o 
   2   9  20       67.98       17.41     45.71 o 
   3   9  20       21.39        1.26      7.40 o 
   4   9  20        7.14       -9.27      6.18 o 
   5   9  20        1.70        4.87      4.86 o 
   6   9  20       12.57        0.09      4.44 o 
   7   9  20        1.77       -0.63      6.04 o 
   8   9  20        1.70        5.50      7.59 o 
  -7  10  20        6.91        3.20      4.16 o 
  -6  10  20        5.18        7.85      5.53 o 
  -5  10  20        9.21        0.89      4.47 o 
  -4  10  20       13.16        2.65      4.98 o 
  -3  10  20        7.52        2.45      4.90 o 
  -2  10  20       71.41       69.11      7.78 o 
  -1  10  20        7.64       17.34      8.69 o 
   0  10  20        0.84       -2.42     11.95 o 
   1  10  20        7.50       12.31     12.22 o 
   2  10  20       71.95       99.45     25.84 o 
   3  10  20        7.51        7.72     12.01 o 
   4  10  20       12.98        2.40      6.36 o 
   5  10  20        9.21        2.05      5.28 o 
   6  10  20        5.14       -1.28      5.47 o 
   7  10  20        6.93        4.81      8.97 o 
  -5  11  20       10.76        4.02      5.66 o 
  -4  11  20        0.07       -8.26      5.51 o 
  -3  11  20        2.64       -1.03      5.85 o 
  -2  11  20       10.52        9.05      5.12 o 
  -1  11  20        1.39        4.14      5.84 o 
   0  11  20       28.95        7.98     14.44 o 
   1  11  20        1.41        3.39     10.96 o 
   2  11  20       10.56       15.64     12.88 o 
   3  11  20        2.65        1.85     11.87 o 
   4  11  20        0.07       -1.32     10.55 o 
   5  11  20       10.66        1.70      6.89 o 
  -3  12  20        5.52       -2.84      6.08 o 
  -2  12  20        0.43       -5.32      4.34 o 
  -1  12  20        2.26       -5.73      6.73 o 
   0  12  20        0.01       -5.59      8.06 o 
   1  12  20        2.26        2.72      5.57 o 
   2  12  20        0.44      -13.05     11.78 o 
   3  12  20        5.43        9.90     10.99 o 
   1   0  21       15.17       35.12      5.26 o 
   2   0  21      132.25      161.85     10.33 o 
   3   0  21      332.39      362.07     15.22 o 
   4   0  21       47.74       25.40      8.07 o 
   5   0  21      123.21      129.83     16.27 o 
   6   0  21      379.06      286.44     23.03 o 
   7   0  21       18.42        1.27      9.61 o 
   8   0  21        1.23       14.71      6.89 o 
   9   0  21        8.39        5.38      5.57 o 
  10   0  21        2.24       15.09      6.84 o 
  11   0  21        0.02       -1.87      6.74 o 
  12   0  21        0.03       -3.03      6.63 o 
 -11   1  21        0.18        4.10      7.30 o 
 -10   1  21        4.53        6.46      7.45 o 
  -9   1  21       22.51       18.53      6.64 o 
  -8   1  21       16.85       15.54      7.08 o 
  -7   1  21       62.79       86.91     11.63 o 
  -6   1  21      102.47       88.73      9.91 o 
  -5   1  21      518.39      794.03     33.59 o 
  -4   1  21      170.46      202.73     18.93 o 
  -3   1  21      739.83      636.08     20.00 o 
  -2   1  21      473.29      415.23     15.75 o 
  -1   1  21      253.78      217.72     10.61 o 
   0   1  21      241.23      262.66     12.02 o 
   1   1  21      256.04      251.84     15.52 o 
   2   1  21      467.84      438.23     24.38 o 
   3   1  21      740.12      614.96     29.50 o 
   4   1  21      169.66      157.44     15.53 o 
   5   1  21      518.61      657.29     32.49 o 
   6   1  21      103.76       94.94      9.59 o 
   7   1  21       62.97      110.97     15.36 o 
   8   1  21       17.14       14.34      7.28 o 
   9   1  21       22.64       27.69      6.39 o 
  10   1  21        4.51       -5.74      7.34 o 
  11   1  21        0.17      -10.74      7.89 o 
 -11   2  21        3.26        8.04      4.24 o 
 -10   2  21        2.53        8.08      5.03 o 
  -9   2  21       29.83       47.73      9.06 o 
  -8   2  21      147.95      187.96      8.88 o 
  -7   2  21       85.03       85.41     11.81 o 
  -6   2  21       37.71       57.84     10.54 o 
  -5   2  21       10.43        1.84      6.48 o 
  -4   2  21      128.04      126.71      9.32 o 
  -3   2  21      419.93      452.24     17.05 o 
  -2   2  21       34.87       32.26      4.66 o 
  -1   2  21      634.99      639.00     16.26 o 
   0   2  21       39.83       53.90      5.52 o 
   1   2  21      632.41      600.21     23.81 o 
   2   2  21       35.17       34.15     13.26 o 
   3   2  21      422.98      476.69     33.43 o 
   4   2  21      128.78      137.97     17.76 o 
   5   2  21       10.14        4.61     11.84 o 
   6   2  21       37.55       61.11      7.96 o 
   7   2  21       85.28      111.79     12.56 o 
   8   2  21      148.17      191.50     11.00 o 
   9   2  21       29.85       71.28      9.15 o 
  10   2  21        2.49       -4.50      8.31 o 
 -11   3  21        0.42        6.34      6.09 o 
 -10   3  21        8.65       17.27      3.65 o 
  -9   3  21        6.51        7.25      5.27 o 
  -8   3  21       19.73       14.22      4.93 o 
  -7   3  21      198.35      218.89     45.09 o 
  -6   3  21      146.78      182.94     25.65 o 
  -5   3  21       98.08      111.11     14.43 o 
  -4   3  21       73.01       47.89      6.18 o 
  -3   3  21       10.67       -4.45      4.58 o 
  -2   3  21       56.27       61.71      6.36 o 
  -1   3  21      148.81      203.29     10.16 o 
   0   3  21      296.07      221.63     11.46 o 
   1   3  21      148.48      195.90     13.83 o 
   2   3  21       56.75       52.59     15.59 o 
   3   3  21       10.90        2.89     11.38 o 
   4   3  21       74.97       62.59     14.99 o 
   5   3  21       96.77      110.99     11.99 o 
   6   3  21      146.81      176.28     12.26 o 
   7   3  21      198.68      231.21     17.25 o 
   8   3  21       19.81       23.96     10.10 o 
   9   3  21        6.38       19.77      9.10 o 
 -11   4  21        4.20        7.72      3.96 o 
 -10   4  21        3.43        0.76      5.37 o 
  -9   4  21       24.19       23.42      4.63 o 
  -8   4  21       48.21       46.71      5.17 o 
  -7   4  21       89.91       94.80      7.75 o 
  -6   4  21        1.48       -6.11     10.43 o 
  -5   4  21       60.83       55.70      9.73 o 
  -4   4  21       83.55       40.43     10.19 o 
  -3   4  21      219.66      232.16     11.97 o 
  -2   4  21       10.66       10.80      4.68 o 
  -1   4  21       63.62       56.62      6.46 o 
   0   4  21        0.47        9.92      4.80 o 
   1   4  21       63.64       60.22      9.42 o 
   2   4  21       10.80       19.19      8.62 o 
   3   4  21      218.36      260.37     26.27 o 
   4   4  21       84.35       34.92      9.91 o 
   5   4  21       60.11       50.15     11.88 o 
   6   4  21        1.53        6.35     10.18 o 
   7   4  21       89.99       98.79     11.98 o 
   8   4  21       48.02       59.68     11.99 o 
   9   4  21       24.22       17.91      8.55 o 
 -10   5  21        1.20        0.22      3.16 o 
  -9   5  21        6.26       12.74      3.48 o 
  -8   5  21        0.99        3.48      3.12 o 
  -7   5  21       25.41       29.96      5.01 o 
  -6   5  21       10.59        5.73      5.16 o 
  -5   5  21       20.87       17.70     11.73 o 
  -4   5  21      100.10       93.22     18.86 o 
  -3   5  21       93.03       32.34     11.26 o 
  -2   5  21      359.37      378.09     19.86 o 
  -1   5  21      183.71      157.04     12.40 o 
   0   5  21       77.03       58.36      7.68 o 
   1   5  21      184.72      164.05     12.25 o 
   2   5  21      360.07      427.93     26.72 o 
   3   5  21       92.12       35.69      9.71 o 
   4   5  21       99.49       58.42     11.58 o 
   5   5  21       20.62       17.52      8.74 o 
   6   5  21       10.48       13.86      9.35 o 
   8   5  21        1.01       20.42      8.91 o 
 -10   6  21        6.14       -0.60      2.88 o 
  -9   6  21        1.80        2.45      3.07 o 
  -8   6  21        1.65       -3.32      3.74 o 
  -7   6  21       10.92        2.15      5.58 o 
  -6   6  21       36.46       22.97      7.70 o 
  -5   6  21       24.03       42.75      9.04 o 
  -4   6  21      182.44      181.44     24.51 o 
  -3   6  21      134.95      153.48     39.54 o 
  -2   6  21        1.46       -7.01      7.57 o 
  -1   6  21       37.99       57.88      7.90 o 
   0   6  21      344.18      374.63     18.78 o 
   1   6  21       38.54       75.17      8.84 o 
   2   6  21        1.38        0.86      5.85 o 
   3   6  21      134.55      158.16     20.64 o 
   4   6  21      182.03      174.47     20.13 o 
   5   6  21       24.06       50.26     14.64 o 
  10   6  21        6.14       -0.81     10.61 o 
  -9   7  21        1.15        4.08      4.07 o 
  -8   7  21        1.19        2.32      4.96 o 
  -7   7  21        2.83       -2.59      6.74 o 
  -6   7  21       26.66        1.14      4.99 o 
  -5   7  21       18.91        4.52      4.91 o 
  -4   7  21       51.17       48.81      7.15 o 
  -3   7  21      174.13      140.88     26.56 o 
  -2   7  21       44.40       29.34      6.27 o 
  -1   7  21       24.31        2.09      5.14 o 
   0   7  21       31.28       45.61      7.15 o 
   1   7  21       24.28        8.96      6.53 o 
   2   7  21       45.22       62.14     17.27 o 
   3   7  21      175.03      168.31     27.06 o 
   4   7  21       51.14       41.91      7.73 o 
   5   7  21       18.87       13.49     13.93 o 
   6   7  21       26.65       20.59     17.12 o 
   7   7  21        2.89        4.84     11.92 o 
   8   7  21        1.18        3.90     11.85 o 
   9   7  21        1.12        4.72     12.23 o 
  -9   8  21        0.37        0.47      3.64 o 
  -8   8  21        3.52       -1.14      3.98 o 
  -7   8  21        0.99        0.20      4.06 o 
  -6   8  21       15.89        0.46      4.53 o 
  -5   8  21        8.16       -1.87      5.12 o 
  -4   8  21        0.41       -8.33      5.56 o 
  -3   8  21      103.58       80.10     11.31 o 
  -2   8  21       32.23       20.50      5.96 o 
  -1   8  21       19.40       43.62      6.94 o 
   0   8  21       45.48       29.90      6.49 o 
   1   8  21       19.11       32.07     11.23 o 
   2   8  21       32.29       13.99     16.34 o 
   3   8  21      104.06       77.77     16.93 o 
   4   8  21        0.44       -5.34      7.97 o 
   5   8  21        8.08       -3.23     11.59 o 
   6   8  21       15.73       12.77      8.04 o 
   7   8  21        1.01       -4.34     10.52 o 
   8   8  21        3.43        8.45      6.35 o 
   9   8  21        0.37        9.31      8.89 o 
  -8   9  21        0.28        3.07      3.58 o 
  -7   9  21        5.09        5.77      3.70 o 
  -6   9  21       10.79       -0.66      4.03 o 
  -5   9  21        4.32        0.48      5.02 o 
  -4   9  21        0.15       -0.36      5.33 o 
  -3   9  21        4.50       -5.65      4.04 o 
  -2   9  21       15.38       21.48      6.30 o 
  -1   9  21        5.75       -2.06      5.11 o 
   0   9  21       22.61       10.95     12.70 o 
   1   9  21        5.69       -4.74     10.48 o 
   2   9  21       15.32        7.68      7.22 o 
   3   9  21        4.62        1.21      6.25 o 
   4   9  21        0.17        5.03      6.47 o 
   5   9  21        4.27       -7.86      5.24 o 
   6   9  21       10.89        5.37      4.93 o 
   7   9  21        5.14       -2.77      4.77 o 
   8   9  21        0.28       -0.13      4.90 o 
  -6  10  21        3.25        4.18      3.47 o 
  -5  10  21       37.17       30.58      6.51 o 
  -4  10  21        8.50       10.71      5.16 o 
  -3  10  21        6.15        9.93      6.82 o 
  -2  10  21       15.78       11.51     26.92 o 
  -1  10  21       25.97       26.62     14.22 o 
   0  10  21        1.74        0.39     10.28 o 
   1  10  21       26.04       19.37     12.80 o 
   2  10  21       15.88       31.95     16.19 o 
   3  10  21        6.16       14.46      6.77 o 
   4  10  21        8.54        7.49      5.71 o 
   5  10  21       37.24       11.84      9.83 o 
   6  10  21        3.35        4.74      4.98 o 
  -5  11  21        2.11        6.09      4.49 o 
  -4  11  21        6.37        0.89      4.01 o 
  -3  11  21        7.80        2.79      5.57 o 
  -2  11  21        7.40        2.33      9.48 o 
  -1  11  21        8.99       -1.75     13.97 o 
   0  11  21        1.51      -11.70      8.14 o 
   1  11  21        9.02       10.63     11.23 o 
   2  11  21        7.33       -1.98      9.23 o 
   3  11  21        7.83        8.45     11.19 o 
   4  11  21        6.29       29.93     14.54 o 
   5  11  21        2.12        0.94      3.99 o 
  -2  12  21        2.54        4.85      5.59 o 
  -1  12  21        0.75        8.86      6.74 o 
   0  12  21        0.05        8.75      7.59 o 
   1  12  21        0.73        1.64      5.37 o 
   2  12  21        2.53        1.62      7.59 o 
   0   0  22      672.18      675.96     39.65 o 
   1   0  22        8.70       -2.56      5.92 o 
   2   0  22        0.31       -1.63      4.93 o 
   3   0  22      681.71      610.75     20.32 o 
   4   0  22     1021.70      872.48     37.54 o 
   5   0  22      320.30      482.12     30.89 o 
   6   0  22       21.79       18.44      5.87 o 
   7   0  22        3.42        7.26      6.78 o 
   8   0  22       72.91       95.63      8.02 o 
   9   0  22        4.08        6.48      5.16 o 
  10   0  22       14.62       25.86     12.25 o 
  11   0  22        0.49       -1.62      7.09 o 
 -11   1  22        0.72        1.48      3.94 o 
 -10   1  22        3.26        8.64      5.38 o 
  -9   1  22       13.04        8.14      5.02 o 
  -8   1  22       49.27       29.34      5.05 o 
  -7   1  22       19.26       47.78      9.67 o 
  -6   1  22       85.77      122.18     11.92 o 
  -5   1  22       84.67      134.89     12.27 o 
  -4   1  22       80.63      111.49     10.41 o 
  -3   1  22       55.21      159.98     40.43 o 
  -2   1  22      131.99      166.26     11.33 o 
  -1   1  22      375.62      327.76     13.32 o 
   0   1  22      112.74      150.42     10.25 o 
   1   1  22      374.22      348.08     20.45 o 
   2   1  22      135.23      146.80     17.21 o 
   3   1  22       57.05       22.23     10.97 o 
   4   1  22       80.03       70.20     11.87 o 
   5   1  22       84.17       62.94     13.49 o 
   6   1  22       85.31      130.51     14.47 o 
   7   1  22       19.47       22.13     11.98 o 
   8   1  22       49.24       40.89      7.86 o 
   9   1  22       13.21       19.30      6.55 o 
  10   1  22        3.29       -3.75      7.54 o 
  11   1  22        0.72      -10.53      8.28 o 
 -11   2  22        0.07       -3.19      6.43 o 
 -10   2  22        1.53        8.25      3.68 o 
  -9   2  22        3.82        7.32      6.57 o 
  -8   2  22       54.95       51.21      5.52 o 
  -7   2  22        4.87       -3.27      6.63 o 
  -6   2  22        7.32        3.19      6.83 o 
  -5   2  22       15.90       13.06      7.33 o 
  -4   2  22       59.13       86.78      7.39 o 
  -3   2  22        5.84        9.06      3.98 o 
  -2   2  22       29.75       23.65      4.42 o 
  -1   2  22        9.61        2.50      4.22 o 
   0   2  22      402.90      407.80     13.89 o 
   1   2  22        9.75       13.34      6.31 o 
   2   2  22       30.46       21.34      8.79 o 
   3   2  22        5.64       -0.05      9.70 o 
   4   2  22       58.74       65.81     13.75 o 
   5   2  22       16.36       15.22      8.65 o 
   6   2  22        7.17        1.80      7.10 o 
   7   2  22        4.86        9.34      7.31 o 
   8   2  22       54.85       71.65      7.89 o 
   9   2  22        3.74       -6.62      8.82 o 
  10   2  22        1.56      -11.71      8.36 o 
 -11   3  22        5.47        7.32      4.20 o 
 -10   3  22        3.21        3.89      3.12 o 
  -9   3  22        5.17       10.98      3.93 o 
  -8   3  22       19.90       39.76      7.08 o 
  -7   3  22      152.85      177.05      9.04 o 
  -6   3  22       43.82       38.65     10.65 o 
  -5   3  22       86.95      101.64     10.54 o 
  -4   3  22      177.96      142.45      9.83 o 
  -3   3  22       10.30        8.77      4.30 o 
  -2   3  22      200.19      196.26     10.81 o 
  -1   3  22      280.06      300.23     12.95 o 
   0   3  22       10.09       10.86      4.45 o 
   1   3  22      282.34      301.34     18.01 o 
   2   3  22      201.88      193.24     28.34 o 
   3   3  22       10.25        7.10     11.66 o 
   4   3  22      176.32      161.44     20.72 o 
   5   3  22       87.67       91.44     13.66 o 
   6   3  22       43.67       48.82     10.18 o 
   7   3  22      152.79      175.85     11.67 o 
   8   3  22       19.77       54.71     13.43 o 
   9   3  22        5.23       32.99     10.73 o 
 -11   4  22        0.13       -1.62      3.55 o 
 -10   4  22        0.44        1.50      3.28 o 
  -9   4  22        2.25        6.80      3.09 o 
  -8   4  22       19.93       31.57      5.64 o 
  -7   4  22       51.14       49.87      6.45 o 
  -6   4  22        6.85      -11.67     11.74 o 
  -5   4  22        6.77       -8.96      5.97 o 
  -4   4  22        4.36       18.07      4.69 o 
  -3   4  22      130.75       87.64      7.63 o 
  -2   4  22      204.66      203.18     11.60 o 
  -1   4  22       24.97       39.49      6.87 o 
   0   4  22      964.47      960.35     36.11 o 
   1   4  22       25.16       37.83      7.40 o 
   2   4  22      205.28      215.19     15.67 o 
   3   4  22      130.03       75.04     19.99 o 
   4   4  22        4.38       24.21     10.00 o 
   5   4  22        6.62       -3.50      8.20 o 
   6   4  22        6.93        2.36     11.33 o 
   7   4  22       51.29       74.45     12.34 o 
   8   4  22       19.97       44.42     11.25 o 
 -10   5  22        1.85       -0.98      3.93 o 
  -9   5  22        1.70        8.46      4.03 o 
  -8   5  22        5.86        6.51      3.08 o 
  -7   5  22       18.32       18.27      4.79 o 
  -6   5  22        5.67        0.55     11.40 o 
  -5   5  22       60.33       35.54     14.07 o 
  -4   5  22       61.42       67.53     10.44 o 
  -3   5  22       65.69       32.27      7.55 o 
  -2   5  22       11.87        8.01      6.00 o 
  -1   5  22      402.40      393.99     20.79 o 
   0   5  22      186.12      175.10     14.54 o 
   1   5  22      405.00      388.26     20.79 o 
   2   5  22       11.15       18.53      6.47 o 
   3   5  22       64.39       23.26      8.21 o 
   4   5  22       60.88       69.65     13.27 o 
   5   5  22       59.80       57.64     12.07 o 
   6   5  22        5.65      -15.99     13.29 o 
  10   5  22        1.90       -3.10     10.21 o 
 -10   6  22        1.33       -1.06      3.05 o 
  -9   6  22        5.98        6.16      2.97 o 
  -8   6  22        1.45        1.85      3.10 o 
  -7   6  22        2.29        0.66      5.16 o 
  -6   6  22        3.94       -5.52      4.62 o 
  -5   6  22       13.42        4.79      4.26 o 
  -4   6  22        3.13        2.80      9.67 o 
  -3   6  22       60.47       28.31      9.48 o 
  -2   6  22       99.53      132.16     23.34 o 
  -1   6  22       51.57       52.74     10.49 o 
   0   6  22       63.03       71.65      9.19 o 
   1   6  22       51.56       56.16      8.30 o 
   2   6  22       97.98      134.31     12.29 o 
   3   6  22       60.66       43.39     12.53 o 
   4   6  22        3.20        5.32      8.81 o 
   5   6  22       13.38        5.72     10.75 o 
   9   6  22        5.99      -28.08     18.72 o 
  10   6  22        1.31      -19.94     14.14 o 
  -9   7  22        1.21        6.19      4.13 o 
  -8   7  22        6.89        4.18      4.10 o 
  -7   7  22        9.46       -2.17      4.59 o 
  -6   7  22        7.15       -5.23      6.28 o 
  -5   7  22       12.34        0.23      5.50 o 
  -4   7  22       81.72       60.91      9.49 o 
  -3   7  22        8.05        8.62      3.91 o 
  -2   7  22       73.04       70.53      9.61 o 
  -1   7  22       77.54       49.95      8.49 o 
   0   7  22      236.85      265.06     16.38 o 
   1   7  22       77.67       57.62      8.39 o 
   2   7  22       73.21       98.93     23.31 o 
   3   7  22        8.11        0.04      6.31 o 
   4   7  22       81.98       43.73      8.74 o 
   5   7  22       12.33        0.56      6.61 o 
   6   7  22        7.24       -5.66     13.50 o 
   7   7  22        9.27       14.87     10.54 o 
   8   7  22        6.87        7.28     12.93 o 
   9   7  22        1.22       -1.47      6.64 o 
  -8   8  22        0.90        0.40      3.78 o 
  -7   8  22        1.91        5.20      3.66 o 
  -6   8  22        1.04       -4.66      4.29 o 
  -5   8  22       13.62        3.42      5.07 o 
  -4   8  22       33.78       32.77      5.52 o 
  -3   8  22        2.66       -3.40      4.56 o 
  -2   8  22       63.70       78.10     10.19 o 
  -1   8  22       43.70       41.10      7.67 o 
   0   8  22       90.01      239.58     15.83 o 
   1   8  22       43.80       17.73     11.86 o 
   2   8  22       63.70       90.85     17.79 o 
   3   8  22        2.62        0.01      6.65 o 
   4   8  22       33.57       13.33     11.80 o 
   5   8  22       13.62        4.06      5.50 o 
   6   8  22        1.02       -8.99      6.13 o 
   7   8  22        1.93       -6.92      5.34 o 
   8   8  22        0.91        2.02      4.79 o 
  -7   9  22        0.75        0.91      3.47 o 
  -6   9  22        6.70        7.51      4.07 o 
  -5   9  22        4.98        1.47      5.19 o 
  -4   9  22       11.19        8.64      9.48 o 
  -3   9  22        6.78        1.75      3.91 o 
  -2   9  22        4.21        8.55      5.22 o 
  -1   9  22        6.17        3.57     11.41 o 
   0   9  22        1.68       10.48      9.57 o 
   1   9  22        6.07        3.89     17.76 o 
   2   9  22        4.11        9.77      7.33 o 
   3   9  22        6.71        2.23      6.55 o 
   4   9  22       11.13       13.59      6.61 o 
   5   9  22        5.06        5.71      5.09 o 
   6   9  22        6.77        5.03      5.33 o 
   7   9  22        0.78       -0.01     12.34 o 
  -6  10  22        4.12        0.82      3.47 o 
  -5  10  22        9.20        9.78      5.21 o 
  -4  10  22        9.15        7.80      4.96 o 
  -3  10  22       14.96       11.67      6.47 o 
  -2  10  22        0.37       -2.72      6.55 o 
  -1  10  22        0.47       -6.58     12.24 o 
   0  10  22       22.70        6.63     10.05 o 
   1  10  22        0.49       -2.19      9.54 o 
   2  10  22        0.34        2.85     12.02 o 
   3  10  22       15.18        6.80     13.77 o 
   4  10  22        9.08        7.82      6.64 o 
   5  10  22        8.99        2.93      4.76 o 
   6  10  22        4.19       -0.41      4.48 o 
  -4  11  22        0.12       -2.23      4.44 o 
  -3  11  22        2.10        5.37      5.92 o 
  -2  11  22       11.35       10.29     11.92 o 
  -1  11  22        4.59       -6.45      9.79 o 
   0  11  22        7.80        4.82      7.73 o 
   1  11  22        4.48        5.46     10.50 o 
   2  11  22       11.42       14.03     11.17 o 
   3  11  22        2.12        6.59     11.40 o 
   4  11  22        0.10        8.66     10.10 o 
   1   0  23     2059.92     1920.87     43.80 o 
   2   0  23      554.09      388.41     27.70 o 
   3   0  23       35.62       38.82     11.37 o 
   4   0  23        1.37        2.85      8.74 o 
   5   0  23        3.88       39.44     11.19 o 
   6   0  23      138.08      139.28     11.99 o 
   7   0  23       39.49       22.46      4.48 o 
   8   0  23       18.33       23.67      5.47 o 
   9   0  23        7.52        5.38      6.89 o 
  10   0  23        4.41        5.21      9.85 o 
  11   0  23        0.94       -8.37      8.09 o 
 -11   1  23        0.32       -4.88      4.93 o 
 -10   1  23        2.30        7.08      6.14 o 
  -9   1  23        5.26        2.99      5.15 o 
  -8   1  23        7.71        2.09      4.24 o 
  -7   1  23      120.94      104.24      6.99 o 
  -6   1  23      115.37      158.53     13.21 o 
  -5   1  23       36.28       43.98      8.55 o 
  -4   1  23      158.12      203.92     13.61 o 
  -3   1  23      166.57      209.47     12.90 o 
  -2   1  23       19.19       14.28      5.78 o 
  -1   1  23      159.64      162.66      9.71 o 
   0   1  23       99.39       76.75      7.67 o 
   1   1  23      160.40      163.34     14.50 o 
   2   1  23       19.37        9.68      7.64 o 
   3   1  23      168.30      169.16     18.47 o 
   4   1  23      158.05      192.92     20.21 o 
   5   1  23       36.93       31.42     11.64 o 
   6   1  23      114.97      158.70     17.18 o 
   7   1  23      121.18      121.80      8.25 o 
   8   1  23        7.79        7.78      5.98 o 
   9   1  23        5.35       18.24     14.31 o 
  10   1  23        2.31      -11.62      8.98 o 
  11   1  23        0.31       -7.94      7.68 o 
 -11   2  23        1.34       -4.19      4.03 o 
 -10   2  23        2.92        2.54      6.08 o 
  -9   2  23        1.31        0.53      4.63 o 
  -8   2  23       23.51       39.18      6.43 o 
  -7   2  23        7.69       15.29      4.42 o 
  -6   2  23       23.20       22.42      8.13 o 
  -5   2  23      139.59      165.57     15.32 o 
  -4   2  23      167.82      194.87     13.55 o 
  -3   2  23       64.73       76.95      7.06 o 
  -2   2  23        1.11       -0.58      3.70 o 
  -1   2  23      393.30      414.67     13.32 o 
   0   2  23      212.19      241.85     11.17 o 
   1   2  23      394.40      401.99     37.25 o 
   2   2  23        1.07        2.36      9.55 o 
   3   2  23       65.76       57.69     10.10 o 
   4   2  23      167.11      191.51     17.43 o 
   5   2  23      138.95      170.75     23.34 o 
   6   2  23       23.21       13.34      8.39 o 
   7   2  23        7.74       16.52      6.20 o 
   8   2  23       23.71       51.66      8.65 o 
   9   2  23        1.31        5.47      6.91 o 
  10   2  23        3.04        6.27      6.39 o 
 -11   3  23        0.84       -4.27      5.38 o 
 -10   3  23       12.81       19.78      4.23 o 
  -9   3  23        9.80        4.47      4.74 o 
  -8   3  23       22.79       50.84      7.62 o 
  -7   3  23       86.74      126.82      8.18 o 
  -6   3  23      146.20      145.69     15.68 o 
  -5   3  23       26.38       31.98      9.68 o 
  -4   3  23      153.79      147.98     10.28 o 
  -3   3  23       57.05       77.80      8.01 o 
  -2   3  23       64.74       78.53      7.45 o 
  -1   3  23      488.20      540.72     18.76 o 
   0   3  23      139.38      106.70     13.49 o 
   1   3  23      490.89      521.28     26.33 o 
   2   3  23       64.04       64.70     17.42 o 
   3   3  23       56.51       69.40     19.13 o 
   4   3  23      154.91      147.54     20.57 o 
   5   3  23       26.59       20.43      7.43 o 
   6   3  23      146.03      120.35     14.74 o 
   7   3  23       85.91      135.34     16.27 o 
   8   3  23       22.94       45.58     10.63 o 
 -10   4  23        0.69       -0.26      2.75 o 
  -9   4  23       11.26        5.59      8.31 o 
  -8   4  23       12.42       15.00      4.77 o 
  -7   4  23        0.72        7.48      4.19 o 
  -6   4  23       27.27       16.44      5.69 o 
  -5   4  23       26.56       11.94      7.91 o 
  -4   4  23       51.07       40.53      9.57 o 
  -3   4  23      241.41      192.78     11.35 o 
  -2   4  23       71.57       49.48      6.75 o 
  -1   4  23      109.24      113.88      9.09 o 
   0   4  23       79.68       56.96      9.07 o 
   1   4  23      109.93      130.92     12.58 o 
   2   4  23       71.56       45.58     16.56 o 
   3   4  23      241.43      184.32     28.30 o 
   4   4  23       50.49       31.93     12.24 o 
   5   4  23       26.64        2.07      8.43 o 
   6   4  23       26.84       18.49      7.95 o 
   7   4  23        0.72      -23.38     19.18 o 
   8   4  23       12.40      -32.29     21.53 o 
 -10   5  23        0.48       -3.48      2.65 o 
  -9   5  23       14.26       12.88      5.10 o 
  -8   5  23       12.48       24.80      5.36 o 
  -7   5  23        1.71        1.74      3.99 o 
  -6   5  23        0.01       -6.61      4.41 o 
  -5   5  23       21.80        1.50      3.83 o 
  -4   5  23        9.23       -2.17     21.70 o 
  -3   5  23       18.25        7.02      6.00 o 
  -2   5  23      156.44      164.95     34.98 o 
  -1   5  23       35.16        2.74      5.76 o 
   0   5  23       16.15       24.18      6.53 o 
   1   5  23       35.07        8.15      6.18 o 
   2   5  23      156.43      202.99     25.45 o 
   3   5  23       18.05        1.69      9.26 o 
   4   5  23        8.79       12.94     10.67 o 
   5   5  23       21.61        7.56     10.93 o 
   6   5  23        0.02      -37.24     24.82 o 
   7   5  23        1.74      -14.60     18.48 o 
   8   5  23       12.42        0.38     17.54 o 
   9   5  23       14.30       -5.69     15.90 o 
  10   5  23        0.49       -6.14     11.76 o 
  -9   6  23        1.37        0.78      4.30 o 
  -8   6  23        0.41       -0.47      3.46 o 
  -7   6  23        2.85        2.36      3.94 o 
  -6   6  23       24.31        5.82      3.43 o 
  -5   6  23        4.70       -6.68      4.45 o 
  -4   6  23       48.31       17.08      7.98 o 
  -3   6  23       35.22        6.40      9.26 o 
  -2   6  23       56.79       48.98      9.08 o 
  -1   6  23      529.19      477.95     23.32 o 
   0   6  23      304.81      318.76     24.29 o 
   1   6  23      530.77      487.15     24.60 o 
   2   6  23       56.48       59.78      9.19 o 
   3   6  23       35.11       22.04     11.42 o 
   4   6  23       47.79       21.71      6.28 o 
   5   6  23        4.73       -4.57     14.92 o 
   6   6  23       24.45       15.07     14.52 o 
   7   6  23        2.91      -29.70     22.69 o 
   8   6  23        0.42      -31.72     21.14 o 
   9   6  23        1.33        7.35      6.76 o 
  -9   7  23        1.15        4.23      3.66 o 
  -8   7  23        3.63        5.04      4.36 o 
  -7   7  23        4.10        2.32      3.90 o 
  -6   7  23        5.47       -4.45      4.26 o 
  -5   7  23       39.80       31.69      6.32 o 
  -4   7  23        3.62        4.73      4.28 o 
  -3   7  23        7.84        0.89      4.44 o 
  -2   7  23      125.39      133.50     11.59 o 
  -1   7  23      111.00       87.32      9.49 o 
   0   7  23       14.39       19.97      5.86 o 
   1   7  23      111.06       84.96     10.21 o 
   2   7  23      125.73      146.76     20.47 o 
   3   7  23        7.86        6.52      7.13 o 
   4   7  23        3.67        0.51     18.13 o 
   5   7  23       39.86       21.85     10.46 o 
   6   7  23        5.47       -4.75      5.95 o 
   7   7  23        3.98       -3.16      6.62 o 
   8   7  23        3.62        0.61      9.53 o 
   9   7  23        1.14        0.43      6.86 o 
  -8   8  23        1.61        6.42      4.05 o 
  -7   8  23        3.37        1.57      3.66 o 
  -6   8  23       28.64       32.63      5.87 o 
  -5   8  23        4.51       -1.01      3.66 o 
  -4   8  23        9.81       -2.68      3.94 o 
  -3   8  23       16.62       26.66      4.85 o 
  -2   8  23       47.34       76.70      9.57 o 
  -1   8  23       67.78       41.42      7.89 o 
   0   8  23       51.58       65.41      9.27 o 
   1   8  23       67.99       17.11     18.95 o 
   2   8  23       47.34       86.56     17.13 o 
   3   8  23       16.55        8.38      6.65 o 
   4   8  23        9.72        3.72      5.31 o 
   5   8  23        4.50        4.75      6.51 o 
   6   8  23       28.43       11.76      6.46 o 
   7   8  23        3.36       -4.44      5.27 o 
   8   8  23        1.65       -3.50      4.26 o 
  -7   9  23        1.25        6.25      4.39 o 
  -6   9  23        2.15       -2.22      3.85 o 
  -5   9  23        7.06        5.06      3.74 o 
  -4   9  23       14.12        3.01      5.08 o 
  -3   9  23        7.91       -1.38      7.18 o 
  -2   9  23        3.67        8.78      4.65 o 
  -1   9  23       10.41        5.02      5.04 o 
   0   9  23        5.04        2.16      9.59 o 
   1   9  23       10.32        5.68      8.50 o 
   2   9  23        3.65        3.71      4.94 o 
   3   9  23        7.95        3.59      5.50 o 
   4   9  23       14.34        7.64      6.66 o 
   5   9  23        7.07        4.97      4.97 o 
   6   9  23        2.17        5.02      5.52 o 
   7   9  23        1.29        2.13      5.32 o 
  -6  10  23        0.93       -0.34      3.87 o 
  -5  10  23        0.68        1.28      3.40 o 
  -4  10  23       12.07       15.68      5.56 o 
  -3  10  23        3.09       -0.57      4.62 o 
  -2  10  23        7.85        4.80      7.17 o 
  -1  10  23        9.65        6.25     11.32 o 
   0  10  23       19.51        3.89     10.49 o 
   1  10  23        9.65       -1.14      9.34 o 
   2  10  23        7.92        1.12      4.76 o 
   3  10  23        3.18       -0.91      5.12 o 
   4  10  23       12.27        2.07      6.29 o 
   5  10  23        0.68        4.02      4.70 o 
   6  10  23        0.97       -0.55      3.78 o 
  -3  11  23        5.47        4.76      4.14 o 
  -2  11  23        1.14       -2.30      6.84 o 
  -1  11  23        1.71       -2.26     12.36 o 
   0  11  23        2.19       -3.84      6.60 o 
   1  11  23        1.75       -0.27      6.19 o 
   2  11  23        1.14      -11.56      8.57 o 
   3  11  23        5.56        0.19      8.28 o 
   0   0  24      182.00      205.35     23.39 o 
   1   0  24        0.33        4.87      6.45 o 
   2   0  24       95.56      128.15     17.19 o 
   3   0  24       11.42       14.80      9.07 o 
   4   0  24      499.41      471.40     31.87 o 
   5   0  24        2.54       46.08     17.34 o 
   6   0  24       19.32       18.67      8.32 o 
   7   0  24        0.03        6.31      4.53 o 
   8   0  24       22.72       27.25      5.57 o 
   9   0  24       53.64       48.24     10.99 o 
  10   0  24        0.19       -0.31     17.94 o 
  11   0  24        4.45      -12.70      8.47 o 
 -11   1  24        0.43      -13.13      8.75 o 
 -10   1  24        1.31        1.95      5.44 o 
  -9   1  24        2.08       -0.02      7.50 o 
  -8   1  24       51.75       59.36      6.58 o 
  -7   1  24       17.50       32.60      4.81 o 
  -6   1  24       55.45       37.48      8.69 o 
  -5   1  24      403.20      422.33     20.39 o 
  -4   1  24       13.30       15.73      6.18 o 
  -3   1  24       18.74       19.92      4.88 o 
  -2   1  24      319.14      306.16     12.44 o 
  -1   1  24       10.13        6.47      4.33 o 
   0   1  24      297.88      284.38     13.71 o 
   1   1  24       10.19        7.59      7.48 o 
   2   1  24      320.65      282.97     24.04 o 
   3   1  24       18.39        6.97      8.07 o 
   4   1  24       13.42        9.60      9.27 o 
   5   1  24      401.45      429.65     30.81 o 
   6   1  24       54.32       30.86     14.86 o 
   7   1  24       17.44       51.66      6.53 o 
   8   1  24       51.81       68.57      7.43 o 
   9   1  24        2.03        4.59     13.28 o 
  10   1  24        1.35      -14.89      9.92 o 
  11   1  24        0.43      -11.46      7.64 o 
 -11   2  24        1.43        6.70      8.77 o 
 -10   2  24       11.42       21.24      7.25 o 
  -9   2  24        8.98        9.20      5.36 o 
  -8   2  24       17.20        6.08      3.96 o 
  -7   2  24       14.24        9.15      4.62 o 
  -6   2  24      229.85      256.14     19.56 o 
  -5   2  24      126.24      138.11     15.35 o 
  -4   2  24       60.27       13.35      5.20 o 
  -3   2  24       47.43      120.36      8.91 o 
  -2   2  24       48.25       64.47      6.47 o 
  -1   2  24       12.82       12.42      4.42 o 
   0   2  24      326.49      290.35     16.10 o 
   1   2  24       12.60       24.26      9.05 o 
   2   2  24       47.77       76.13     13.56 o 
   3   2  24       48.14      114.36     14.12 o 
   4   2  24       60.59        8.39      8.80 o 
   5   2  24      127.04      135.14     18.34 o 
   6   2  24      229.09      275.82     27.00 o 
   7   2  24       14.24       28.28      7.26 o 
   8   2  24       17.18        7.67      5.82 o 
   9   2  24        8.84        1.33      7.00 o 
  10   2  24       11.34        9.11      6.40 o 
  11   2  24        1.43        1.43      5.58 o 
 -10   3  24        2.92        1.80      8.96 o 
  -9   3  24       20.46       17.19      4.11 o 
  -8   3  24        3.18        0.52      4.17 o 
  -7   3  24       26.84       22.07      9.22 o 
  -6   3  24       28.61       23.01      4.62 o 
  -5   3  24      100.09       98.59     13.53 o 
  -4   3  24       54.29      104.15      9.09 o 
  -3   3  24      126.91      186.06     11.53 o 
  -2   3  24      403.65      386.15     15.28 o 
  -1   3  24      115.81      138.65     10.01 o 
   0   3  24       46.63       56.06      9.33 o 
   1   3  24      115.22      101.53     20.96 o 
   2   3  24      400.93      397.87     40.94 o 
   3   3  24      125.43      167.05     22.29 o 
   4   3  24       54.84       80.21     14.81 o 
   5   3  24      100.03       88.46     11.82 o 
   6   3  24       28.76       18.20      4.62 o 
   7   3  24       26.77        1.98      8.19 o 
   8   3  24        3.18       -0.45      7.70 o 
 -10   4  24        0.81        3.25      3.71 o 
  -9   4  24        3.74        2.58      4.61 o 
  -8   4  24        5.32        1.80      4.35 o 
  -7   4  24       10.83       17.05      4.58 o 
  -6   4  24       38.79       56.71      5.50 o 
  -5   4  24       18.93        5.69     14.94 o 
  -4   4  24       69.58       68.81      8.21 o 
  -3   4  24      200.65      224.48     12.80 o 
  -2   4  24       11.77       13.41      5.64 o 
  -1   4  24      107.71       76.46      9.11 o 
   0   4  24      233.20      125.59     13.04 o 
   1   4  24      106.65       68.54     10.03 o 
   2   4  24       11.63        3.47     10.12 o 
   3   4  24      199.71      237.93     32.08 o 
   4   4  24       69.65       70.25     13.47 o 
   5   4  24       18.88        0.87      8.76 o 
   6   4  24       38.91       26.62      9.34 o 
   7   4  24       10.98      -12.99     16.98 o 
   8   4  24        5.13       -2.84      9.33 o 
   9   4  24        3.80        2.14      6.18 o 
 -10   5  24        2.58       -1.61      2.61 o 
  -9   5  24        0.91       -4.41      3.91 o 
  -8   5  24       11.95       38.05      5.67 o 
  -7   5  24       18.60       15.97      5.49 o 
  -6   5  24        5.18       -7.35      5.44 o 
  -5   5  24      178.51      160.90     10.68 o 
  -4   5  24        9.57        5.15     16.51 o 
  -3   5  24      122.09      142.36     13.70 o 
  -2   5  24      122.41      123.70     21.36 o 
  -1   5  24      122.39       69.15      9.79 o 
   0   5  24      104.08       48.46      8.71 o 
   1   5  24      122.55       78.55     11.30 o 
   2   5  24      121.70      122.56     47.19 o 
   3   5  24      120.93      162.86     22.23 o 
   4   5  24        9.65        6.60      9.69 o 
   5   5  24      177.90      196.36     18.15 o 
   6   5  24        5.33        3.02      9.50 o 
   7   5  24       18.62        0.59      8.11 o 
   8   5  24       12.00        0.45      5.37 o 
   9   5  24        0.89      -12.18     10.30 o 
  10   5  24        2.56       -1.94      5.26 o 
  -9   6  24        1.49       10.02      4.66 o 
  -8   6  24       11.11       17.67      5.19 o 
  -7   6  24        3.97       -4.34      4.27 o 
  -6   6  24        4.93       -2.75      3.60 o 
  -5   6  24      113.76       67.83      6.53 o 
  -4   6  24       68.95       31.42      4.43 o 
  -3   6  24       89.78       67.46      7.34 o 
  -2   6  24       70.47       70.34     10.89 o 
  -1   6  24        6.93       -5.19      5.73 o 
   0   6  24      128.61      171.11     15.48 o 
   1   6  24        7.07        4.32      8.51 o 
   2   6  24       70.74       78.05     20.14 o 
   3   6  24       90.81       47.83     16.26 o 
   4   6  24       68.93       18.79      8.44 o 
   5   6  24      112.80       79.65     18.48 o 
   6   6  24        5.07       -2.48      8.59 o 
   7   6  24        3.99       -5.69      7.85 o 
   8   6  24       11.00      -11.08      7.39 o 
   9   6  24        1.49        4.03      5.06 o 
  -8   7  24        6.79        7.52      4.21 o 
  -7   7  24       11.01        9.10      4.14 o 
  -6   7  24        0.62        1.58      3.86 o 
  -5   7  24       15.18        6.01      3.71 o 
  -4   7  24       56.61       37.61      5.72 o 
  -3   7  24       56.82       48.75      6.27 o 
  -2   7  24       19.42       28.27     13.22 o 
  -1   7  24        3.98       -0.38     12.85 o 
   0   7  24       45.56       55.55      8.41 o 
   1   7  24        4.08       12.81      4.52 o 
   2   7  24       19.30       13.91     13.14 o 
   3   7  24       56.69       26.00     24.63 o 
   4   7  24       56.19       28.26     19.35 o 
   5   7  24       15.26        8.70      6.02 o 
   6   7  24        0.68      -10.95     16.86 o 
   7   7  24       10.91       -0.64      6.40 o 
   8   7  24        6.77       -2.33      5.41 o 
  -8   8  24        3.16        1.37      3.46 o 
  -7   8  24        4.07        4.00      3.53 o 
  -6   8  24        3.51        1.51      5.17 o 
  -5   8  24        3.97       -3.97      4.18 o 
  -4   8  24       16.82        7.87      3.72 o 
  -3   8  24       13.19       21.32      4.47 o 
  -2   8  24       50.17       56.93      8.12 o 
  -1   8  24       73.65       85.71      9.91 o 
   0   8  24       93.05       81.02      9.38 o 
   1   8  24       73.33       93.89     15.57 o 
   2   8  24       50.11       31.55     18.60 o 
   3   8  24       13.23       12.50      8.13 o 
   4   8  24       16.88        8.50      6.04 o 
   5   8  24        3.90       -6.12      5.89 o 
   6   8  24        3.47        0.14      5.98 o 
   7   8  24        4.05        7.35      6.52 o 
   8   8  24        3.18       12.36      6.47 o 
  -6   9  24        0.43        1.72      3.53 o 
  -5   9  24        3.62       -1.43      3.91 o 
  -4   9  24        1.46       -0.65      4.65 o 
  -3   9  24       12.16       -5.37      5.17 o 
  -2   9  24        8.90       -3.28      7.89 o 
  -1   9  24        9.19       11.06      8.16 o 
   0   9  24        6.59        3.42      8.00 o 
   1   9  24        9.20        1.82      7.79 o 
   2   9  24        9.05        4.07      7.23 o 
   3   9  24       12.14        9.30      6.14 o 
   4   9  24        1.41       -1.89      5.24 o 
   5   9  24        3.66       -2.28      4.71 o 
   6   9  24        0.44        4.86      5.24 o 
  -5  10  24       10.04       11.70      4.00 o 
  -4  10  24        1.06       -0.28      3.39 o 
  -3  10  24        6.90        0.49      5.16 o 
  -2  10  24        7.38        5.70      6.19 o 
  -1  10  24        0.06       -3.01      8.97 o 
   0  10  24        9.21        0.05      7.79 o 
   1  10  24        0.06       -6.56      8.09 o 
   2  10  24        7.41        1.43      4.20 o 
   3  10  24        7.15       -4.69      5.65 o 
   4  10  24        1.02        1.91      4.09 o 
   5  10  24       10.05        5.64      6.65 o 
  -3  11  24        3.82        5.45      5.80 o 
  -2  11  24        1.74        3.93      5.46 o 
  -1  11  24        2.04       -6.80     10.33 o 
   0  11  24        0.92       -0.91     10.58 o 
   1  11  24        2.03        1.87      5.60 o 
   2  11  24        1.78        0.02      7.41 o 
   3  11  24        3.86       22.57     12.49 o 
   1   0  25       43.44       50.86      9.61 o 
   2   0  25       16.24       22.20      9.24 o 
   3   0  25      139.87      159.31     19.04 o 
   4   0  25       80.51      130.89     18.12 o 
   5   0  25        3.02       18.34      8.28 o 
   6   0  25       21.84       59.17      9.38 o 
   7   0  25       27.14       -3.59      6.00 o 
   8   0  25       20.05       37.82      7.94 o 
   9   0  25        0.01        4.25     14.04 o 
  10   0  25        0.01      -14.48      9.65 o 
 -10   1  25        0.01        2.92     13.08 o 
  -9   1  25        9.37        4.87     10.86 o 
  -8   1  25       28.22       35.31      5.81 o 
  -7   1  25       65.62      104.84      7.51 o 
  -6   1  25      213.12      164.41      7.50 o 
  -5   1  25       62.94       76.68     10.29 o 
  -4   1  25      114.64       86.72     10.25 o 
  -3   1  25       54.98       20.80      4.77 o 
  -2   1  25       32.01       14.09      5.53 o 
  -1   1  25       16.40       14.16      6.16 o 
   0   1  25       43.82       47.09     10.25 o 
   1   1  25       16.61       14.08      7.66 o 
   2   1  25       32.10       10.80      8.18 o 
   3   1  25       55.82        5.44      8.51 o 
   4   1  25      113.83      103.67     16.81 o 
   5   1  25       62.62       66.88     13.67 o 
   6   1  25      213.27      199.43     10.07 o 
   7   1  25       65.61      118.18      9.10 o 
   8   1  25       28.33       39.51      6.12 o 
   9   1  25        9.24       12.74     20.25 o 
  10   1  25        0.01       -8.12      7.35 o 
 -10   2  25        1.99       -1.57     19.85 o 
  -9   2  25       11.12        8.87      6.17 o 
  -8   2  25        6.54        2.56      3.22 o 
  -7   2  25       11.67       24.17      5.97 o 
  -6   2  25      257.55      274.32      9.97 o 
  -5   2  25      196.53      278.92     22.31 o 
  -4   2  25      244.36      186.23     11.90 o 
  -3   2  25       66.29       57.99      7.47 o 
  -2   2  25       82.64      111.54      9.18 o 
  -1   2  25      151.32      119.36      8.69 o 
   0   2  25        1.97       -1.51      9.14 o 
   1   2  25      153.30      124.63     16.23 o 
   2   2  25       83.85      110.96     16.34 o 
   3   2  25       65.62       50.35     11.71 o 
   4   2  25      244.33      184.81     20.66 o 
   5   2  25      196.73      288.68     28.29 o 
   6   2  25      257.05      282.56     13.92 o 
   7   2  25       11.60       71.76      9.63 o 
   8   2  25        6.51        0.07      5.23 o 
   9   2  25       11.09        2.57      6.89 o 
  10   2  25        2.03       -4.37      7.33 o 
 -10   3  25        0.30       -5.21      7.40 o 
  -9   3  25        1.07        4.85      5.83 o 
  -8   3  25        9.15       20.65      5.52 o 
  -7   3  25      115.77      101.36      9.18 o 
  -6   3  25       11.75       21.38      4.76 o 
  -5   3  25      124.96      165.00     11.49 o 
  -4   3  25      459.75      446.24     22.86 o 
  -3   3  25       87.08       98.36      9.03 o 
  -2   3  25        0.59        1.69      4.75 o 
  -1   3  25       94.41       83.90     12.58 o 
   0   3  25       38.34       65.78     11.28 o 
   1   3  25       95.33       58.62     17.29 o 
   2   3  25        0.71        4.82     11.76 o 
   3   3  25       86.88       99.02     14.34 o 
   4   3  25      459.93      418.76     30.84 o 
   5   3  25      124.30      159.75     15.45 o 
   6   3  25       11.86       11.99      6.54 o 
   7   3  25      115.70       91.65     13.50 o 
   8   3  25        9.26        4.29      6.54 o 
 -10   4  25        0.15       -7.65      6.04 o 
  -9   4  25        1.96       -0.20      3.95 o 
  -8   4  25       12.78       21.68      6.49 o 
  -7   4  25       22.47       41.49      6.21 o 
  -6   4  25       40.30       44.06      6.58 o 
  -5   4  25      119.49       81.91      7.74 o 
  -4   4  25      109.86      117.15     10.61 o 
  -3   4  25       48.57       86.84     10.17 o 
  -2   4  25      102.68      113.54      9.85 o 
  -1   4  25       42.35       45.31      9.61 o 
   0   4  25      135.42      128.71     13.54 o 
   1   4  25       41.44       41.86      9.03 o 
   2   4  25      101.91       83.68     21.62 o 
   3   4  25       48.31       93.81     16.80 o 
   4   4  25      110.16      114.62     16.19 o 
   5   4  25      119.37      101.14     12.30 o 
   6   4  25       40.69       31.13      9.48 o 
   7   4  25       22.46       12.29     12.00 o 
   8   4  25       12.84        8.51     10.93 o 
   9   4  25        1.96        0.08      5.26 o 
  -9   5  25        0.41       -0.18      3.71 o 
  -8   5  25        0.84        7.00      6.76 o 
  -7   5  25        6.89       -3.30      4.26 o 
  -6   5  25        3.04       -3.34      3.77 o 
  -5   5  25      121.99      116.74      8.26 o 
  -4   5  25        6.33       -1.79      4.52 o 
  -3   5  25       72.51       47.73     11.98 o 
  -2   5  25       62.64       72.74     15.28 o 
  -1   5  25       68.44       81.03     11.95 o 
   0   5  25        0.29       -4.67      6.05 o 
   1   5  25       68.28       70.06     10.32 o 
   2   5  25       63.17       84.61     21.18 o 
   3   5  25       72.10       39.04     13.47 o 
   4   5  25        6.24        0.41      5.99 o 
   5   5  25      122.49      121.35     15.15 o 
   6   5  25        3.03       -5.48      6.08 o 
   7   5  25        6.76        1.36      5.64 o 
   8   5  25        0.85       -2.98     13.75 o 
   9   5  25        0.38        0.59      5.24 o 
  -9   6  25        0.19       -3.83      4.32 o 
  -8   6  25        6.57        7.38      4.68 o 
  -7   6  25        0.69       10.66      4.75 o 
  -6   6  25       31.17       14.56      5.95 o 
  -5   6  25       20.86       11.43      4.23 o 
  -4   6  25       48.33       44.95      5.61 o 
  -3   6  25      159.04      202.20     12.10 o 
  -2   6  25       50.47       45.22      9.06 o 
  -1   6  25       19.61       17.49      5.86 o 
   0   6  25        6.54       -0.13      5.56 o 
   1   6  25       19.41       19.39      5.96 o 
   2   6  25       50.18       29.94     14.92 o 
   3   6  25      158.44       50.70     84.45 o 
   4   6  25       48.20       12.97      6.75 o 
   5   6  25       20.73       12.39      8.08 o 
   6   6  25       30.64       19.96      6.74 o 
   7   6  25        0.67       -0.89      8.59 o 
   8   6  25        6.51       -1.51      5.83 o 
   9   6  25        0.19        7.85      6.04 o 
  -8   7  25        1.51       -0.81      5.26 o 
  -7   7  25        4.83       11.72      4.52 o 
  -6   7  25        0.75        0.96      4.01 o 
  -5   7  25        8.20       -2.99      3.94 o 
  -4   7  25       68.45       18.86      8.50 o 
  -3   7  25        3.85        0.72      3.92 o 
  -2   7  25       37.76       24.66     12.23 o 
  -1   7  25        6.82        4.80     13.23 o 
   0   7  25       35.26       23.74     14.82 o 
   1   7  25        6.87        6.93      5.73 o 
   2   7  25       37.88       13.84     29.15 o 
   3   7  25        3.87        5.03      7.57 o 
   4   7  25       68.25       35.81     15.37 o 
   5   7  25        8.30       10.47      7.99 o 
   6   7  25        0.74        5.57      7.36 o 
   7   7  25        4.79        2.41      6.79 o 
   8   7  25        1.51       -3.28      4.51 o 
  -7   8  25        0.39        1.81      3.74 o 
  -6   8  25        5.95       -0.07      3.77 o 
  -5   8  25        9.66        7.43      4.75 o 
  -4   8  25       36.32       22.30      5.66 o 
  -3   8  25       27.60       22.81      5.00 o 
  -2   8  25       37.30       14.28      4.80 o 
  -1   8  25       35.38       20.00      4.79 o 
   0   8  25       15.63        8.99      6.14 o 
   1   8  25       35.23       25.95     10.30 o 
   2   8  25       37.20        4.64      8.89 o 
   3   8  25       27.54       16.57     15.31 o 
   4   8  25       36.43        4.74     14.27 o 
   5   8  25        9.83       -2.45      4.78 o 
   6   8  25        6.11        2.09      6.04 o 
   7   8  25        0.37        2.77      5.73 o 
  -6   9  25        0.59        0.61      3.40 o 
  -5   9  25        3.34       -4.13      3.53 o 
  -4   9  25        1.59        3.47      4.36 o 
  -3   9  25        1.33        0.19      5.41 o 
  -2   9  25        1.33        1.87     14.61 o 
  -1   9  25       10.21       12.45      9.40 o 
   0   9  25        0.07        3.49      5.01 o 
   1   9  25       10.33        2.74      5.00 o 
   2   9  25        1.33       -3.48      5.63 o 
   3   9  25        1.35       -4.18      5.56 o 
   4   9  25        1.65        1.11      4.84 o 
   5   9  25        3.40        5.91      4.88 o 
   6   9  25        0.58        2.15      4.04 o 
  -4  10  25        0.89        4.05      3.59 o 
  -3  10  25        8.59        4.81      4.24 o 
  -2  10  25       15.05       13.23      7.05 o 
  -1  10  25        0.97       -1.58      7.55 o 
   0  10  25        0.06       -5.32      8.32 o 
   1  10  25        0.97      -10.53      8.51 o 
   2  10  25       15.02        4.97      5.69 o 
   3  10  25        8.57       -3.31      4.88 o 
   4  10  25        0.90        1.62      4.65 o 
  -1  11  25        1.87       -9.44      6.29 o 
   0  11  25        7.14        5.05      7.37 o 
   1  11  25        1.83        2.23      8.47 o 
   0   0  26       72.83       47.64     21.49 o 
   1   0  26      153.41      153.64     17.75 o 
   2   0  26        4.52        0.78     10.87 o 
   3   0  26        0.03       -2.34      9.84 o 
   4   0  26       10.11       18.99      9.51 o 
   5   0  26      283.49      360.67     19.26 o 
   6   0  26       16.31       28.09      5.34 o 
   7   0  26      138.98      186.08     11.34 o 
   8   0  26       85.97      107.68      8.65 o 
   9   0  26       30.53       21.02     22.43 o 
  10   0  26        0.05       -5.54      7.47 o 
 -10   1  26        0.31        1.72     19.97 o 
  -9   1  26        5.28        7.49     11.98 o 
  -8   1  26        2.99       -0.14      3.56 o 
  -7   1  26       11.69       14.06      4.59 o 
  -6   1  26       55.94       37.30      5.02 o 
  -5   1  26       35.59       43.25      8.36 o 
  -4   1  26       59.56       14.05      6.92 o 
  -3   1  26       74.90       56.63     13.49 o 
  -2   1  26      134.70       80.65      9.94 o 
  -1   1  26       41.45       17.81      5.59 o 
   0   1  26      104.22       49.03     10.16 o 
   1   1  26       41.70       26.42      7.90 o 
   2   1  26      133.40       94.90     21.56 o 
   3   1  26       74.38       41.68     13.71 o 
   4   1  26       60.98       21.71     10.00 o 
   5   1  26       35.26       59.49     14.03 o 
   6   1  26       56.32       46.43      5.61 o 
   7   1  26       11.80       22.69      5.42 o 
   8   1  26        2.93        2.20      4.63 o 
   9   1  26        5.28        0.36      7.05 o 
  10   1  26        0.32      -12.28      8.19 o 
 -10   2  26        0.80       -5.31     11.63 o 
  -9   2  26        0.03       -6.00      8.82 o 
  -8   2  26       47.85       64.31      7.13 o 
  -7   2  26       93.64       31.98      6.19 o 
  -6   2  26      115.48      121.76      7.14 o 
  -5   2  26       35.68       56.77      5.10 o 
  -4   2  26      240.37      166.33     11.42 o 
  -3   2  26       92.82      114.42     10.26 o 
  -2   2  26      101.58       86.54      8.45 o 
  -1   2  26       33.65       21.50      5.28 o 
   0   2  26      320.12      271.36     28.92 o 
   1   2  26       34.33       12.68      8.10 o 
   2   2  26      101.68       82.50     19.14 o 
   3   2  26       91.90      103.15     15.68 o 
   4   2  26      239.82      188.10     28.91 o 
   5   2  26       35.44       53.79      6.04 o 
   6   2  26      115.04      146.20     11.69 o 
   7   2  26       93.42       57.10      6.75 o 
   8   2  26       47.63       73.23     12.79 o 
   9   2  26        0.04       -6.70      7.86 o 
 -10   3  26        3.95        2.22      4.80 o 
  -9   3  26        6.28        3.63      5.31 o 
  -8   3  26       22.22        4.94      4.37 o 
  -7   3  26       22.18       11.67      9.68 o 
  -6   3  26       23.27       58.49      6.09 o 
  -5   3  26       90.54       85.57      5.37 o 
  -4   3  26      263.03      321.14     19.21 o 
  -3   3  26      306.09      266.17     15.50 o 
  -2   3  26       57.52       63.26      7.96 o 
  -1   3  26       92.03      152.58     10.63 o 
   0   3  26       62.11       60.11      9.67 o 
   1   3  26       92.88      143.21     18.94 o 
   2   3  26       58.61       50.21     12.33 o 
   3   3  26      305.40      241.78     29.64 o 
   4   3  26      262.16      328.32     27.32 o 
   5   3  26       90.77       94.35     11.16 o 
   6   3  26       23.13       30.88     21.17 o 
  -9   4  26        1.50       -1.77      5.10 o 
  -8   4  26       35.05       21.07     10.60 o 
  -7   4  26       48.26       43.90     16.31 o 
  -6   4  26       22.46       12.24      4.60 o 
  -5   4  26        1.76        3.33      3.53 o 
  -4   4  26       49.80       55.09      5.75 o 
  -3   4  26       62.83       57.72      8.33 o 
  -2   4  26      216.91      210.66     13.21 o 
  -1   4  26      148.04      171.79     16.58 o 
   0   4  26       50.43       79.12     17.93 o 
   1   4  26      148.95      146.44     26.07 o 
   2   4  26      219.67      182.58     23.61 o 
   3   4  26       63.88       56.51     13.56 o 
   4   4  26       49.18       35.58      8.80 o 
   5   4  26        1.73        4.95      6.51 o 
   6   4  26       22.24        6.48      6.94 o 
   7   4  26       48.13       20.19     19.79 o 
   8   4  26       35.08       19.19     19.05 o 
  -9   5  26        2.62       -5.54      3.69 o 
  -8   5  26        2.35        0.84      3.19 o 
  -7   5  26       25.57       34.31     12.38 o 
  -6   5  26       23.93       11.82      5.00 o 
  -5   5  26        5.62        4.96      3.67 o 
  -4   5  26        0.75       -1.58      3.95 o 
  -3   5  26       16.87       23.41      5.50 o 
  -2   5  26      237.79      297.29     18.96 o 
  -1   5  26      159.23      129.74     21.43 o 
   0   5  26       67.19       33.68     11.34 o 
   1   5  26      158.99      103.57     23.05 o 
   2   5  26      238.63      299.34     28.91 o 
   3   5  26       16.67       16.02      6.57 o 
   4   5  26        0.79        9.83     13.12 o 
   5   5  26        5.85        9.20      6.46 o 
   6   5  26       24.28       14.96      6.17 o 
   7   5  26       25.68       10.35     18.61 o 
   8   5  26        2.33        5.12      8.34 o 
   9   5  26        2.58       13.26     16.52 o 
  -8   6  26        2.05       -0.33      4.17 o 
  -7   6  26        7.83        9.51      4.25 o 
  -6   6  26        3.81        4.06      6.21 o 
  -5   6  26       53.53       55.00      5.82 o 
  -4   6  26       44.67       78.38      6.62 o 
  -3   6  26       29.88       22.69      9.87 o 
  -2   6  26      107.88      138.96     13.97 o 
  -1   6  26      114.02      102.50     12.92 o 
   0   6  26       27.62        6.80      6.63 o 
   1   6  26      114.19      112.44     12.14 o 
   2   6  26      107.58       38.87     64.89 o 
   3   6  26       29.80       15.07     12.43 o 
   4   6  26       44.33       20.31     29.91 o 
   5   6  26       53.70       16.34     17.76 o 
   6   6  26        3.78        3.64      9.20 o 
   7   6  26        7.77        2.12     10.63 o 
   8   6  26        2.10        5.18      6.82 o 
  -8   7  26        2.38       -3.82      5.90 o 
  -7   7  26        1.84        3.78      4.17 o 
  -6   7  26        1.00        2.83      4.16 o 
  -5   7  26       21.20        7.96      5.56 o 
  -4   7  26        6.24       -1.03      3.13 o 
  -3   7  26       38.68       29.15      9.31 o 
  -2   7  26       10.54       -5.41      6.83 o 
  -1   7  26        9.33        7.53      5.51 o 
   0   7  26       87.70      129.62     12.65 o 
   1   7  26        9.33        2.70      4.05 o 
   2   7  26       10.68       15.06      8.91 o 
   3   7  26       38.53       16.36     18.49 o 
   4   7  26        6.27        9.03      7.27 o 
   5   7  26       21.10        1.36      7.01 o 
   6   7  26        1.03       -0.23     12.89 o 
   7   7  26        1.90       -4.61      7.26 o 
   8   7  26        2.39        7.61      7.64 o 
  -7   8  26        2.85        8.43      3.96 o 
  -6   8  26        0.48        0.15      3.34 o 
  -5   8  26        1.96       -3.51      4.46 o 
  -4   8  26       22.77       39.83      6.05 o 
  -3   8  26        7.01        9.96      5.26 o 
  -2   8  26        3.86        5.70      4.07 o 
  -1   8  26        4.38        4.68      3.85 o 
   0   8  26       39.96      100.71     13.49 o 
   1   8  26        4.53        2.62      5.07 o 
   2   8  26        3.77       -4.43     10.54 o 
   3   8  26        7.04        6.12      5.91 o 
   4   8  26       22.68        9.59     18.89 o 
   5   8  26        1.84        8.36      6.49 o 
   6   8  26        0.46        5.29      6.18 o 
   7   8  26        2.87        0.57      5.06 o 
  -5   9  26        2.92       -0.84      3.80 o 
  -4   9  26        5.78        8.59      3.66 o 
  -3   9  26        9.38        3.06      5.52 o 
  -2   9  26        5.45       -0.67      9.25 o 
  -1   9  26        0.38       -2.93     11.76 o 
   0   9  26        5.41        3.61      7.38 o 
   1   9  26        0.36       -1.48      5.02 o 
   2   9  26        5.50       -0.32      4.82 o 
   3   9  26        9.35        8.41      5.89 o 
   4   9  26        5.88        0.69      4.76 o 
   5   9  26        3.01       -0.41      4.49 o 
  -3  10  26        3.82        3.31      4.17 o 
  -2  10  26        1.81       -0.39      4.49 o 
  -1  10  26       15.49       23.95     10.45 o 
   0  10  26        1.02       -4.13      9.05 o 
   1  10  26       15.49       12.21     11.75 o 
   2  10  26        1.81        0.26      4.28 o 
   3  10  26        3.71       -7.31      5.24 o 
   1   0  27        0.64        6.52      8.96 o 
   2   0  27      298.57      188.89     21.43 o 
   3   0  27      589.02      571.62     36.49 o 
   4   0  27        2.80      -12.21      9.91 o 
   5   0  27       22.50        8.89      5.73 o 
   6   0  27      128.98       61.15      5.96 o 
   7   0  27      331.74      511.20     17.66 o 
   8   0  27       19.27       18.57      7.04 o 
   9   0  27       21.38       33.66     14.75 o 
  10   0  27        0.70       -4.61      7.47 o 
 -10   1  27        0.15        4.20     18.05 o 
  -9   1  27        2.75       -1.58     11.22 o 
  -8   1  27        3.97        8.49      5.30 o 
  -7   1  27       13.90       13.52      4.06 o 
  -6   1  27       47.69       60.80      9.23 o 
  -5   1  27        8.89        6.26      4.02 o 
  -4   1  27      155.17      133.85     12.86 o 
  -3   1  27      236.55      244.32     18.70 o 
  -2   1  27      172.79      218.55     15.22 o 
  -1   1  27       43.67       35.62      6.85 o 
   0   1  27       13.14       -9.45      9.35 o 
   1   1  27       44.17        9.73     25.41 o 
   2   1  27      173.99      214.57     21.92 o 
   3   1  27      235.45      235.52     23.60 o 
   4   1  27      156.15      132.76     18.53 o 
   5   1  27        9.07       57.12     10.17 o 
   6   1  27       47.42       52.22      6.72 o 
   7   1  27       13.67       20.62      5.17 o 
   8   1  27        4.09       13.93      8.18 o 
   9   1  27        2.77       -1.50      7.22 o 
  10   1  27        0.15      -11.82      7.89 o 
 -10   2  27        0.00        7.79      9.41 o 
  -9   2  27        1.65        7.89      6.95 o 
  -8   2  27        0.01       -8.08      5.38 o 
  -7   2  27       22.97       12.85      8.55 o 
  -6   2  27        7.66        5.01      4.23 o 
  -5   2  27      123.41      100.18      6.39 o 
  -4   2  27        4.74       12.39      4.98 o 
  -3   2  27       40.71       40.64      7.06 o 
  -2   2  27      182.21      135.03     10.79 o 
  -1   2  27      124.31      101.69     10.68 o 
   0   2  27        6.85        6.31      9.45 o 
   1   2  27      124.90      118.73     19.63 o 
   2   2  27      181.76      117.34     17.69 o 
   3   2  27       40.72        9.62      9.34 o 
   4   2  27        4.58       10.50      8.07 o 
   5   2  27      122.67      115.26     10.42 o 
   6   2  27        7.84       17.38      7.84 o 
   7   2  27       22.54       21.42      5.94 o 
   8   2  27        0.01      -14.69      9.79 o 
  10   2  27        0.00       14.69     12.58 o 
  -9   3  27        1.79       -2.79      7.18 o 
  -8   3  27        5.38       -5.32      3.95 o 
  -7   3  27       11.56       -7.10      4.97 o 
  -6   3  27       86.23       77.02      6.63 o 
  -5   3  27       83.51       89.04      6.09 o 
  -4   3  27      207.60      153.97      6.48 o 
  -3   3  27      137.02       87.81      8.97 o 
  -2   3  27      158.03      175.52     13.53 o 
  -1   3  27      243.89      194.21     15.22 o 
   0   3  27      115.25      103.92     18.83 o 
   1   3  27      243.46      187.11     24.83 o 
   2   3  27      156.89      182.05     21.34 o 
   3   3  27      138.87       63.07     12.51 o 
   4   3  27      207.03      158.83     11.64 o 
   5   3  27       83.11      102.32     12.19 o 
   6   3  27       86.35       79.43     16.67 o 
  -9   4  27        6.78        4.04      5.95 o 
  -8   4  27        2.96       -3.64      5.79 o 
  -7   4  27       21.29        7.47      8.45 o 
  -6   4  27       13.91       11.14      7.68 o 
  -5   4  27       48.69       44.31      5.62 o 
  -4   4  27      186.73      319.37     12.50 o 
  -3   4  27      108.81       93.40      8.71 o 
  -2   4  27      208.81      247.60     19.95 o 
  -1   4  27      210.69      242.91     25.95 o 
   0   4  27       16.97       36.69      9.57 o 
   1   4  27      208.23      213.93     30.07 o 
   2   4  27      209.28      237.22     32.76 o 
   3   4  27      109.08       82.95     12.06 o 
   4   4  27      185.29      352.20     26.25 o 
   5   4  27       48.32       19.67     11.31 o 
   6   4  27       14.14       13.27      6.90 o 
   7   4  27       21.09       -0.41      6.62 o 
   8   4  27        2.92       -2.69      5.99 o 
  -8   5  27        1.25       -2.74      4.01 o 
  -7   5  27        3.83       14.66      4.11 o 
  -6   5  27       24.19       13.22      6.58 o 
  -5   5  27       22.14       12.68      4.62 o 
  -4   5  27      103.18       61.19      6.41 o 
  -3   5  27      140.64      164.95     11.47 o 
  -2   5  27      273.58      310.73     20.35 o 
  -1   5  27       45.51       45.98      9.24 o 
   0   5  27       27.45       18.47      7.65 o 
   1   5  27       45.23       17.28     13.64 o 
   2   5  27      274.55       71.96    159.77 o 
   3   5  27      140.74       42.44     83.51 o 
   4   5  27      103.12       28.32     11.33 o 
   5   5  27       21.88       13.52      6.57 o 
   6   5  27       24.14        7.89      7.63 o 
   7   5  27        3.77        4.56      8.71 o 
   8   5  27        1.25        5.67      5.29 o 
  -8   6  27        2.15        3.51      5.28 o 
  -7   6  27        4.17        2.11      3.98 o 
  -6   6  27        4.93        1.72      3.49 o 
  -5   6  27       30.98       10.73      3.32 o 
  -4   6  27       19.79       16.92      5.10 o 
  -3   6  27       81.43       81.80      8.12 o 
  -2   6  27       18.26        9.17      9.50 o 
  -1   6  27       53.33       55.22      9.84 o 
   0   6  27       24.74       15.74     12.99 o 
   1   6  27       53.61       21.57     18.40 o 
   2   6  27       18.53        2.43      5.90 o 
   3   6  27       80.81       40.93     39.36 o 
   4   6  27       19.55       27.02     11.69 o 
   5   6  27       31.10       14.62      8.01 o 
   6   6  27        4.97       12.13      7.84 o 
   7   6  27        4.23       -0.10      6.20 o 
   8   6  27        2.18        8.99      5.74 o 
  -7   7  27        2.10        4.32      4.00 o 
  -6   7  27        4.52       -1.28      4.92 o 
  -5   7  27        7.67        2.50      3.20 o 
  -4   7  27       45.96       23.86     10.09 o 
  -3   7  27        6.23        2.36      3.06 o 
  -2   7  27       10.96        7.31      6.99 o 
  -1   7  27       31.85       16.33      9.83 o 
   0   7  27       33.61       73.95     11.38 o 
   1   7  27       31.77        6.84     16.42 o 
   2   7  27       10.85        8.85     17.34 o 
   3   7  27        6.26        6.59      8.87 o 
   4   7  27       45.70       19.64     17.80 o 
   5   7  27        7.64        5.77      7.90 o 
   6   7  27        4.65        6.85      6.53 o 
   7   7  27        2.10        2.31      5.88 o 
  -6   8  27        4.58        4.16      3.36 o 
  -5   8  27        2.25        2.44      3.52 o 
  -4   8  27       22.72       24.45      5.92 o 
  -3   8  27        0.84       -5.28      3.83 o 
  -2   8  27       23.75       26.41     17.41 o 
  -1   8  27       19.48        2.67     12.27 o 
   0   8  27        1.22       -3.21      5.87 o 
   1   8  27       19.22        1.86      8.55 o 
   2   8  27       23.71       -0.56     28.71 o 
   3   8  27        0.85       -0.27     10.43 o 
   4   8  27       22.86        8.24     19.12 o 
   5   8  27        2.20       13.18      6.93 o 
   6   8  27        4.56        0.88      7.58 o 
  -5   9  27        7.15       -1.01      3.46 o 
  -4   9  27       11.41        6.39      3.45 o 
  -3   9  27       12.06       13.09      4.80 o 
  -2   9  27        9.58        4.05      6.40 o 
  -1   9  27        3.64        0.50      6.71 o 
   0   9  27        1.59        3.07      4.66 o 
   1   9  27        3.69        1.79      4.79 o 
   2   9  27        9.43        4.18      4.71 o 
   3   9  27       12.09        5.37     10.49 o 
   4   9  27       11.43        1.95     12.03 o 
   5   9  27        7.28        3.54     11.95 o 
  -2  10  27        3.32       -2.00      6.98 o 
  -1  10  27        4.11       -3.11      6.68 o 
   0  10  27        1.71        3.86      7.67 o 
   1  10  27        4.09        1.88      4.43 o 
   2  10  27        3.33        0.44      4.19 o 
   0   0  28       84.94       32.08     13.29 o 
   1   0  28      611.27      449.65     27.20 o 
   2   0  28        3.54        4.05      7.85 o 
   3   0  28      174.91      142.66     12.45 o 
   4   0  28      168.23       69.59      5.91 o 
   5   0  28       62.42       10.68      5.23 o 
   6   0  28       62.42       84.57      7.81 o 
   7   0  28       75.00       99.03      8.78 o 
   8   0  28        5.12       12.68      5.02 o 
   9   0  28        0.05       13.19     15.80 o 
  -9   1  28        3.17       13.91      7.67 o 
  -8   1  28        3.51       16.92      7.21 o 
  -7   1  28       14.21       17.17      8.59 o 
  -6   1  28      103.70      113.03     10.40 o 
  -5   1  28       59.86       54.02      6.62 o 
  -4   1  28       84.71      116.65      6.94 o 
  -3   1  28      135.97      160.03     14.02 o 
  -2   1  28       69.97       79.44     10.70 o 
  -1   1  28      232.80      233.92     14.49 o 
   0   1  28      541.74      401.47     28.36 o 
   1   1  28      236.70      247.89     28.35 o 
   2   1  28       69.89       95.42     16.06 o 
   3   1  28      136.67      143.83     19.24 o 
   4   1  28       84.80      126.71      8.50 o 
   5   1  28       59.92       68.39      7.36 o 
   6   1  28      103.56      122.25      8.36 o 
   7   1  28       14.32       21.52      5.07 o 
   8   1  28        3.55       19.17     20.33 o 
   9   1  28        3.19        2.55     11.30 o 
  -9   2  28        0.78       -2.54      9.39 o 
  -8   2  28       11.14        1.38      3.82 o 
  -7   2  28        8.77       -7.08      4.72 o 
  -6   2  28       65.33      127.85     11.58 o 
  -5   2  28      122.97      114.76      6.63 o 
  -4   2  28       64.50       83.15      4.96 o 
  -3   2  28        0.48        8.26      5.76 o 
  -2   2  28        7.70       33.30      9.97 o 
  -1   2  28      113.84      122.18     11.21 o 
   0   2  28      120.76      158.08     23.36 o 
   1   2  28      114.64       87.88     20.45 o 
   2   2  28        7.88        7.06      8.90 o 
   3   2  28        0.40        3.81      5.23 o 
   4   2  28       64.62       95.32      8.40 o 
   5   2  28      123.09      145.90     11.46 o 
   6   2  28       64.74      162.59     14.87 o 
   7   2  28        8.77       15.91     14.97 o 
   8   2  28       11.14       22.85     16.49 o 
   9   2  28        0.74       12.03     13.35 o 
  -9   3  28        0.79        1.79      4.43 o 
  -8   3  28        6.18        1.93      3.77 o 
  -7   3  28        1.91       -5.85      4.48 o 
  -6   3  28        7.44       16.46      4.06 o 
  -5   3  28       72.41       91.13      6.20 o 
  -4   3  28       14.77       21.92      3.68 o 
  -3   3  28       19.94       15.26      4.10 o 
  -2   3  28      363.81      330.05     14.65 o 
  -1   3  28      267.22      357.91     22.81 o 
   0   3  28      402.70      355.27     34.08 o 
   1   3  28      265.28      327.97     32.72 o 
   2   3  28      362.47      327.74     20.80 o 
   3   3  28       19.66        9.64      4.65 o 
   4   3  28       14.70        9.34      7.25 o 
   5   3  28       71.79       89.81     11.08 o 
   6   3  28        7.48       15.46      9.20 o 
  -9   4  28        2.45        3.08      4.84 o 
  -8   4  28       15.79       14.15      5.22 o 
  -7   4  28        3.06       -0.01      3.97 o 
  -6   4  28       22.30       21.87      8.47 o 
  -5   4  28       95.14       97.96     17.01 o 
  -4   4  28       10.19        9.53      3.55 o 
  -3   4  28      560.94      675.63     20.86 o 
  -2   4  28       12.20       17.04      7.20 o 
  -1   4  28      404.46      278.27     16.16 o 
   0   4  28      769.12      647.45     22.43 o 
   1   4  28      402.69      284.44     14.47 o 
   2   4  28       12.05        4.31      3.89 o 
   3   4  28      559.15      683.79     25.50 o 
   4   4  28       10.32        9.28      4.73 o 
   5   4  28       95.34      126.57     19.65 o 
   6   4  28       22.17       22.45     22.47 o 
   7   4  28        3.12        9.12     14.18 o 
   8   4  28       15.72        5.72      7.48 o 
  -8   5  28        0.28       -1.71      3.38 o 
  -7   5  28       14.44       10.03      4.92 o 
  -6   5  28        5.10        1.48      3.85 o 
  -5   5  28       58.48       31.52      9.08 o 
  -4   5  28       11.01       11.23      3.43 o 
  -3   5  28       69.68      125.52     10.10 o 
  -2   5  28       35.91       53.17     15.19 o 
  -1   5  28        1.43       16.53      7.15 o 
   0   5  28      271.93       75.39    142.65 o 
   1   5  28        1.50        3.18      6.34 o 
   2   5  28       36.09       16.69     27.94 o 
   3   5  28       69.93      126.56     19.39 o 
   4   5  28       10.90       14.26      6.51 o 
   5   5  28       58.80        9.04     12.61 o 
   6   5  28        5.07        7.31      6.67 o 
   7   5  28       14.28       12.24      7.20 o 
   8   5  28        0.29        0.66      5.95 o 
  -7   6  28        0.78        5.38      3.60 o 
  -6   6  28       12.15        7.32      5.15 o 
  -5   6  28        5.63        2.78      3.41 o 
  -4   6  28       14.98       25.37      4.33 o 
  -3   6  28       11.75        1.95      6.52 o 
  -2   6  28       77.78       65.77     10.26 o 
  -1   6  28       82.08       55.50     10.45 o 
   0   6  28        1.82       -0.36      5.39 o 
   1   6  28       82.13       18.57     24.69 o 
   2   6  28       77.39       17.54     30.02 o 
   3   6  28       11.82        7.55      9.94 o 
   4   6  28       14.88       13.29     14.06 o 
   5   6  28        5.60        5.12      6.73 o 
   6   6  28       12.15        6.78      5.90 o 
   7   6  28        0.78        8.20      6.34 o 
  -7   7  28        2.39        0.94      3.70 o 
  -6   7  28       13.37        8.86      4.17 o 
  -5   7  28        2.41        2.83      3.20 o 
  -4   7  28        9.17        2.15      3.26 o 
  -3   7  28       19.02       24.68     10.55 o 
  -2   7  28       12.91       12.85      6.68 o 
  -1   7  28       22.84        8.94      5.90 o 
   0   7  28       15.62       24.96     10.24 o 
   1   7  28       22.71       -0.17      5.62 o 
   2   7  28       12.97       -1.71     14.64 o 
   3   7  28       19.10        7.00     19.55 o 
   4   7  28        9.18        5.40      6.83 o 
   5   7  28        2.34        1.03      6.17 o 
   6   7  28       13.43       -1.00      5.07 o 
   7   7  28        2.48        9.63     14.61 o 
  -5   8  28        0.44        3.59      3.72 o 
  -4   8  28        0.47        3.98      3.74 o 
  -3   8  28       19.38        0.87      4.00 o 
  -2   8  28        8.00       -2.60      4.83 o 
  -1   8  28       68.78        6.30     20.41 o 
   0   8  28       10.32       10.96     17.52 o 
   1   8  28       68.22        2.86     16.59 o 
   2   8  28        8.14        1.25      6.71 o 
   3   8  28       19.57        2.78     12.90 o 
   4   8  28        0.51        2.50      8.69 o 
   5   8  28        0.43        1.38      4.43 o 
  -4   9  28        3.37        4.61      3.23 o 
  -3   9  28        0.05       -6.44      4.29 o 
  -2   9  28       33.52       41.01     11.12 o 
  -1   9  28        2.64        5.36      4.36 o 
   0   9  28        2.08        3.80      4.77 o 
   1   9  28        2.67       -0.71      4.35 o 
   2   9  28       33.38       13.22     10.38 o 
   3   9  28        0.06        2.46     17.59 o 
   4   9  28        3.41       -3.53      5.04 o 
  -1  10  28        2.64        2.62      6.55 o 
   0  10  28        0.00       -0.67      6.88 o 
   1  10  28        2.60        9.69      5.96 o 
   1   0  29       86.62       66.87      8.84 o 
   2   0  29       15.56        1.84      6.97 o 
   3   0  29      304.09      210.81      9.65 o 
   4   0  29      112.82       97.05      7.00 o 
   5   0  29      153.94      233.13     11.74 o 
   6   0  29       17.90       18.32      6.83 o 
   7   0  29        1.30        8.39      9.47 o 
   8   0  29       40.94       63.67     10.28 o 
   9   0  29       16.58        6.02     10.21 o 
  -9   1  29        1.55        4.04      8.80 o 
  -8   1  29        4.91       10.87      5.48 o 
  -7   1  29        9.98       -2.37      4.27 o 
  -6   1  29       32.19       37.86      7.69 o 
  -5   1  29       68.32      100.15      7.03 o 
  -4   1  29       37.52       47.02      7.40 o 
  -3   1  29       54.90       72.53      6.50 o 
  -2   1  29      188.98       90.85      7.75 o 
  -1   1  29      246.50      244.36     15.27 o 
   0   1  29        1.26        2.99     22.27 o 
   1   1  29      245.00      244.92     28.25 o 
   2   1  29      186.69       81.88      7.35 o 
   3   1  29       54.22       59.51      6.26 o 
   4   1  29       36.69       72.09      7.47 o 
   5   1  29       68.20      107.60      8.38 o 
   6   1  29       32.35       46.82      7.45 o 
   7   1  29        9.95       28.61     11.09 o 
   8   1  29        4.94        5.58     12.68 o 
   9   1  29        1.59       12.23     13.08 o 
  -9   2  29        3.30        4.09      4.44 o 
  -8   2  29        9.87       17.10      4.59 o 
  -7   2  29       32.05       18.24     10.76 o 
  -6   2  29        9.63        4.27      5.07 o 
  -5   2  29       98.30       96.15      7.43 o 
  -4   2  29       78.94       72.01      5.41 o 
  -3   2  29      128.44       82.73      6.82 o 
  -2   2  29      238.65      200.02      9.60 o 
  -1   2  29      169.24       63.49      8.10 o 
   0   2  29       71.23       17.69     11.10 o 
   1   2  29      169.19       51.12     11.49 o 
   2   2  29      237.74      186.55      9.87 o 
   3   2  29      127.53       75.08      6.93 o 
   4   2  29       79.45       88.01      8.05 o 
   5   2  29       98.35      130.97     10.74 o 
   6   2  29        9.77       24.09      7.24 o 
   7   2  29       31.89       33.64     18.81 o 
   8   2  29        9.81       31.46     17.80 o 
   9   2  29        3.33        8.70     11.91 o 
  -8   3  29       13.83        9.75      4.24 o 
  -7   3  29        0.47       -2.37      4.56 o 
  -6   3  29       41.18       24.65      6.44 o 
  -5   3  29      114.85      133.70      6.53 o 
  -4   3  29       15.25       21.29      3.71 o 
  -3   3  29       40.01       25.32      4.28 o 
  -2   3  29      214.33      224.58     10.39 o 
  -1   3  29      159.51      142.48      9.48 o 
   0   3  29       76.12       82.90      6.98 o 
   1   3  29      159.77      146.49      9.77 o 
   2   3  29      213.11      219.22     11.58 o 
   3   3  29       39.92       16.74      4.96 o 
   4   3  29       15.47       23.61      5.02 o 
   5   3  29      114.09      154.27     14.51 o 
   6   3  29       41.24       50.61     21.38 o 
  -8   4  29        0.26       -3.53      3.43 o 
  -7   4  29       11.25        4.43      5.57 o 
  -6   4  29        4.30        6.40      4.91 o 
  -5   4  29       25.28       42.65      7.69 o 
  -4   4  29       96.26      106.86      6.98 o 
  -3   4  29      100.04       99.01      7.49 o 
  -2   4  29       35.70       28.11      7.68 o 
  -1   4  29       28.57        2.55      9.45 o 
   0   4  29       89.53      132.77     11.02 o 
   1   4  29       28.58        8.39      8.56 o 
   2   4  29       35.08       25.08      8.37 o 
   3   4  29       99.71      105.27     10.56 o 
   4   4  29       95.53      113.48     11.24 o 
   5   4  29       24.77       25.71     23.19 o 
   6   4  29        4.26        7.31      6.94 o 
   7   4  29       11.13        8.52     18.57 o 
  -8   5  29        0.06        4.84      3.85 o 
  -7   5  29        8.88        9.05      6.70 o 
  -6   5  29       52.93       52.95     21.30 o 
  -5   5  29        0.83        9.26      3.74 o 
  -4   5  29        4.49       12.64      3.52 o 
  -3   5  29      116.85       57.23      7.51 o 
  -2   5  29       76.64      102.77     13.07 o 
  -1   5  29       47.30       14.39     12.47 o 
   0   5  29       45.66       66.25     15.58 o 
   1   5  29       46.97       15.36     10.52 o 
   2   5  29       75.62       64.63     19.28 o 
   3   5  29      116.55       22.66     27.27 o 
   4   5  29        4.56        4.66      5.92 o 
   5   5  29        0.82        3.92      4.40 o 
   6   5  29       52.72      105.25     14.94 o 
   7   5  29        8.89       11.13      7.53 o 
   8   5  29        0.06        3.60      6.43 o 
  -7   6  29        0.47        0.40      3.32 o 
  -6   6  29       11.66        5.87      3.74 o 
  -5   6  29       13.47       18.15      4.37 o 
  -4   6  29       47.86       25.53     16.25 o 
  -3   6  29       41.49       23.42      8.10 o 
  -2   6  29       42.02       44.90     10.23 o 
  -1   6  29       40.99       53.38     10.24 o 
   0   6  29        0.00        1.67      4.62 o 
   1   6  29       40.32       18.22     25.68 o 
   2   6  29       41.90        8.43     24.04 o 
   3   6  29       41.41       17.79     20.70 o 
   4   6  29       48.16       21.92     44.03 o 
   5   6  29       13.54        8.31     16.26 o 
   6   6  29       11.78        3.86      7.69 o 
   7   6  29        0.46        1.89      5.07 o 
  -6   7  29        6.62        0.17      3.83 o 
  -5   7  29       12.48        4.72      3.27 o 
  -4   7  29       11.42        5.27      4.32 o 
  -3   7  29       15.60        9.02      7.89 o 
  -2   7  29       74.72       20.32     46.06 o 
  -1   7  29        4.08        5.58      5.89 o 
   0   7  29        4.91        3.08      4.98 o 
   1   7  29        3.83        0.50      5.09 o 
   2   7  29       74.23       16.55     48.47 o 
   3   7  29       15.61        8.82     26.21 o 
   4   7  29       11.44       27.52      8.68 o 
   5   7  29       12.35        5.29      5.33 o 
   6   7  29        6.65       -2.82      5.56 o 
  -5   8  29        8.82        7.75      4.08 o 
  -4   8  29        0.34        4.50      4.01 o 
  -3   8  29        3.62        1.49      5.75 o 
  -2   8  29        9.75       -3.08     14.70 o 
  -1   8  29        8.09       -0.72      5.43 o 
   0   8  29        9.01        6.67      6.15 o 
   1   8  29        8.20       -0.66      7.34 o 
   2   8  29        9.62        5.07     16.87 o 
   3   8  29        3.59        1.67     18.99 o 
   4   8  29        0.36       -1.31      9.21 o 
   5   8  29        8.91       -4.46      6.43 o 
  -3   9  29       10.38       17.42     10.69 o 
  -2   9  29        4.91       -5.58     18.85 o 
  -1   9  29        5.69        3.55      9.20 o 
   0   9  29        0.58        0.78      9.57 o 
   1   9  29        5.68        6.19      9.19 o 
   2   9  29        4.95        4.96      5.89 o 
   3   9  29       10.31        8.90     13.69 o 
   0   0  30       24.94      151.50     12.35 o 
   1   0  30       87.72       56.07      5.17 o 
   2   0  30      554.18      555.52     15.48 o 
   3   0  30        3.96       -6.00      4.00 o 
   4   0  30        0.04       -0.18      3.01 o 
   5   0  30        5.58        2.35      5.38 o 
   6   0  30        6.78       11.90      4.74 o 
   7   0  30        0.27       13.48      8.36 o 
   8   0  30        2.93       14.28     13.14 o 
   9   0  30        7.76        8.39     10.42 o 
  -8   1  30        0.74        7.13      6.23 o 
  -7   1  30       20.35       16.71      6.26 o 
  -6   1  30       16.32        7.76      8.32 o 
  -5   1  30        8.91        6.31      4.17 o 
  -4   1  30       69.86       72.35      6.03 o 
  -3   1  30       72.53       31.04      5.02 o 
  -2   1  30       90.41       84.54      6.69 o 
  -1   1  30      121.10       69.58      7.12 o 
   0   1  30      139.83       93.28      7.00 o 
   1   1  30      119.91       85.52      7.45 o 
   2   1  30       90.53       97.82      7.97 o 
   3   1  30       72.99       42.68      5.94 o 
   4   1  30       70.50       84.74      6.41 o 
   5   1  30        8.88       18.57      4.84 o 
   6   1  30       16.55       28.39      8.20 o 
   7   1  30       20.45       49.10     10.55 o 
   8   1  30        0.74       13.31     13.72 o 
  -8   2  30       14.34       21.79      4.78 o 
  -7   2  30        2.75       -1.99      3.80 o 
  -6   2  30       41.50       19.51      3.92 o 
  -5   2  30       28.67       17.64      5.36 o 
  -4   2  30       20.85       17.04      3.68 o 
  -3   2  30        3.27        0.23      3.31 o 
  -2   2  30      400.25      388.79     13.64 o 
  -1   2  30      184.44      225.05     12.22 o 
   0   2  30      196.91      125.58      8.82 o 
   1   2  30      184.86      196.67     13.77 o 
   2   2  30      399.10      404.07     16.23 o 
   3   2  30        3.03       -2.27      4.65 o 
   4   2  30       20.60       30.49      5.71 o 
   5   2  30       28.62       42.40      8.50 o 
   6   2  30       41.42       42.17     19.43 o 
   7   2  30        2.68        2.46     11.77 o 
   8   2  30       14.39       14.04     14.38 o 
  -8   3  30        8.83        9.99      3.94 o 
  -7   3  30        4.79       -3.57      3.99 o 
  -6   3  30       17.35       15.32      7.30 o 
  -5   3  30       33.33       26.78      8.75 o 
  -4   3  30       60.78       60.91      7.77 o 
  -3   3  30       47.74       27.38      5.94 o 
  -2   3  30       10.78        1.60      3.52 o 
  -1   3  30      179.00      184.43     14.10 o 
   0   3  30      177.00      169.38     10.04 o 
   1   3  30      178.65      174.17     10.06 o 
   2   3  30       10.78        2.14      3.53 o 
   3   3  30       48.17       26.36      6.50 o 
   4   3  30       60.25       52.38     10.88 o 
   5   3  30       33.16       46.19      8.93 o 
   6   3  30       17.32       38.77     20.16 o 
  -8   4  30        1.75        0.83      4.42 o 
  -7   4  30        0.74       -5.13      3.42 o 
  -6   4  30       26.27       20.36      8.09 o 
  -5   4  30       36.30       15.71      8.46 o 
  -4   4  30       15.51       17.15      4.92 o 
  -3   4  30       82.75      107.17      8.93 o 
  -2   4  30       35.21       14.98      5.26 o 
  -1   4  30       54.66       89.24     10.37 o 
   0   4  30       80.03       70.04      8.36 o 
   1   4  30       55.44      110.04     10.80 o 
   2   4  30       35.39       16.08      6.71 o 
   3   4  30       82.98      123.42     11.33 o 
   4   4  30       15.53        6.86      5.62 o 
   5   4  30       35.84       35.65      9.13 o 
   6   4  30       26.38       65.99     11.59 o 
   7   4  30        0.71        4.72      5.99 o 
  -7   5  30        2.02       -0.32      3.66 o 
  -6   5  30        4.27        4.11      3.75 o 
  -5   5  30       26.38       27.65      5.37 o 
  -4   5  30       12.37        9.47      5.47 o 
  -3   5  30       33.37       24.88      7.22 o 
  -2   5  30       31.56       60.71     10.45 o 
  -1   5  30       59.94       13.20     21.37 o 
   0   5  30       27.61        9.29      8.36 o 
   1   5  30       59.93        0.05     13.01 o 
   2   5  30       31.53       29.01      8.61 o 
   3   5  30       33.77       19.47     23.38 o 
   4   5  30       12.44        6.56     19.27 o 
   5   5  30       26.59       49.35     12.50 o 
   6   5  30        4.21        0.00      4.37 o 
   7   5  30        2.04       -0.59      5.23 o 
  -6   6  30        0.95        3.11      3.40 o 
  -5   6  30       11.20       12.95      4.19 o 
  -4   6  30        1.94        1.27      3.65 o 
  -3   6  30       72.07       73.31     10.69 o 
  -2   6  30       15.81        6.16     15.73 o 
  -1   6  30       38.20        5.97      6.89 o 
   0   6  30      206.28      221.82     25.52 o 
   1   6  30       38.30       18.00      5.78 o 
   2   6  30       15.99        9.11     21.20 o 
   3   6  30       72.27       17.28     54.69 o 
   4   6  30        1.96        3.99     10.35 o 
   5   6  30       11.25        8.30     23.19 o 
   6   6  30        0.91        0.21     11.11 o 
  -5   7  30        4.87        0.21      3.05 o 
  -4   7  30        0.31        4.61      3.52 o 
  -3   7  30        9.81       11.85      6.94 o 
  -2   7  30       16.40       -0.34     22.92 o 
  -1   7  30       42.37       16.90     19.23 o 
   0   7  30       26.33        2.09      9.71 o 
   1   7  30       42.20        5.84      7.83 o 
   2   7  30       16.52        2.60     24.44 o 
   3   7  30        9.87        4.23     18.34 o 
   4   7  30        0.33        0.06     10.65 o 
   5   7  30        4.93        1.46      5.91 o 
  -4   8  30        0.69        2.56      4.03 o 
  -3   8  30        0.68       -1.51      3.31 o 
  -2   8  30        3.46        3.46      4.57 o 
  -1   8  30        5.92       -6.36      5.52 o 
   0   8  30       11.10        5.43     16.85 o 
   1   8  30        6.06        3.25     10.20 o 
   2   8  30        3.43        4.24      6.18 o 
   3   8  30        0.71        0.25      7.91 o 
   4   8  30        0.68        3.04     15.93 o 
  -1   9  30       10.55        9.54      5.72 o 
   0   9  30        1.32        0.57      4.25 o 
   1   9  30       10.59        6.84      4.99 o 
   1   0  31      108.70       83.50      9.00 o 
   2   0  31        8.17       -3.78      3.90 o 
   3   0  31      142.87       83.79      6.49 o 
   4   0  31       83.61       50.42      6.52 o 
   5   0  31       58.83      128.55      8.34 o 
   6   0  31       18.10       19.43      6.36 o 
   7   0  31        0.43        9.13      5.83 o 
   8   0  31        0.54       -0.35     11.77 o 
  -8   1  31        1.52       12.34      5.26 o 
  -7   1  31       18.33       29.83     11.58 o 
  -6   1  31       25.10       26.35     12.12 o 
  -5   1  31       22.49       -0.93      3.67 o 
  -4   1  31       31.05       29.61      5.25 o 
  -3   1  31       28.23       32.28      4.39 o 
  -2   1  31       75.64       92.80      7.10 o 
  -1   1  31       60.54       92.77      8.56 o 
   0   1  31        2.44        1.70      3.96 o 
   1   1  31       60.73       80.48      8.95 o 
   2   1  31       76.31      105.59      7.24 o 
   3   1  31       28.65       42.18      5.24 o 
   4   1  31       31.12       29.85      5.25 o 
   5   1  31       22.23       17.43      4.31 o 
   6   1  31       25.10       43.19     13.03 o 
   7   1  31       18.33       98.25     26.35 o 
   8   1  31        1.49       -5.23     10.77 o 
  -8   2  31        0.25        8.55      3.92 o 
  -7   2  31       29.35       16.56      5.34 o 
  -6   2  31        4.11        3.17      4.43 o 
  -5   2  31       12.83       21.29      7.70 o 
  -4   2  31       25.71       21.25      4.24 o 
  -3   2  31       12.69       22.22      4.22 o 
  -2   2  31       42.02       41.13      5.42 o 
  -1   2  31      169.43      214.18     15.06 o 
   0   2  31       29.83       10.64      3.34 o 
   1   2  31      171.07      199.19     11.63 o 
   2   2  31       42.17       43.23      5.97 o 
   3   2  31       12.48       21.46      4.83 o 
   4   2  31       25.40       32.63      5.51 o 
   5   2  31       12.80       42.94      7.67 o 
   6   2  31        4.01       -0.59      9.93 o 
   7   2  31       29.25       17.65     14.21 o 
   8   2  31        0.24        7.30     10.31 o 
  -8   3  31        5.69        5.31      4.36 o 
  -7   3  31        2.19       -1.24      4.15 o 
  -6   3  31        4.44        0.06      4.15 o 
  -5   3  31        9.74        4.55      3.49 o 
  -4   3  31        7.49       -1.63      4.82 o 
  -3   3  31       40.58       20.77      3.77 o 
  -2   3  31        2.22        6.81      3.86 o 
  -1   3  31        4.59       34.30      8.55 o 
   0   3  31        2.89       -1.47      3.06 o 
   1   3  31        4.64       13.92      4.34 o 
   2   3  31        2.04        8.78      3.56 o 
   3   3  31       39.99       15.59      7.60 o 
   4   3  31        7.44        3.87      6.21 o 
   5   3  31        9.63        5.62      6.33 o 
   6   3  31        4.44       12.40      6.89 o 
   7   3  31        2.15       10.47      7.83 o 
   8   3  31        5.75       12.80      8.25 o 
  -7   4  31        4.64       -1.69      5.70 o 
  -6   4  31        8.39        0.51      5.54 o 
  -5   4  31        1.48       -6.45      4.30 o 
  -4   4  31       10.75       11.40      5.35 o 
  -3   4  31       43.03       66.06      9.39 o 
  -2   4  31        4.75        3.54      4.47 o 
  -1   4  31       40.37       20.17      7.84 o 
   0   4  31      117.12      170.20     12.76 o 
   1   4  31       40.25       28.45      5.18 o 
   2   4  31        4.93        7.67      4.91 o 
   3   4  31       42.85       71.19      8.90 o 
   4   4  31       10.46        9.25      7.99 o 
   5   4  31        1.50        0.66      5.72 o 
   6   4  31        8.51        4.99      7.33 o 
   7   4  31        4.67        0.21      4.95 o 
  -7   5  31        0.33       -0.04      4.66 o 
  -6   5  31       11.43       -1.21      4.76 o 
  -5   5  31       33.98       25.33     10.39 o 
  -4   5  31        1.88        1.19      3.69 o 
  -3   5  31        6.76        2.70      4.57 o 
  -2   5  31       30.61        2.31      5.74 o 
  -1   5  31       13.99        7.70     13.41 o 
   0   5  31      215.98      244.78     25.36 o 
   1   5  31       14.22       12.66     16.85 o 
   2   5  31       30.95        2.28     12.04 o 
   3   5  31        6.83        5.18     17.44 o 
   4   5  31        1.80        4.40     11.30 o 
   5   5  31       33.78       54.06      9.32 o 
   6   5  31       11.41       -1.78      4.15 o 
   7   5  31        0.32       -0.39      4.08 o 
  -6   6  31        0.99       -2.05      3.16 o 
  -5   6  31        0.45       -4.32      6.13 o 
  -4   6  31       32.35       18.73     14.51 o 
  -3   6  31        2.86        2.29      9.05 o 
  -2   6  31        4.23        7.80      5.49 o 
  -1   6  31       32.20        9.02     28.53 o 
   0   6  31        5.65        5.86      9.37 o 
   1   6  31       31.90       11.88     19.58 o 
   2   6  31        4.28       -3.96      7.30 o 
   3   6  31        2.94        4.30     26.18 o 
   4   6  31       32.41        5.63     28.01 o 
   5   6  31        0.41        4.51     22.51 o 
   6   6  31        1.01        6.22     13.05 o 
  -5   7  31        2.84        0.77      3.27 o 
  -4   7  31        7.48        9.50      5.01 o 
  -3   7  31       12.06        1.24      5.45 o 
  -2   7  31        2.71        6.25     10.17 o 
  -1   7  31        3.44        0.76      6.48 o 
   0   7  31       24.33        4.65     12.59 o 
   1   7  31        3.43        5.22      5.56 o 
   2   7  31        2.57        4.47      5.51 o 
   3   7  31       12.04       -5.23     10.28 o 
   4   7  31        7.51       -2.08     10.75 o 
   5   7  31        2.83       -2.76     19.66 o 
  -3   8  31        4.26        1.41      4.35 o 
  -2   8  31       12.84        8.40      4.78 o 
  -1   8  31        0.75        0.38      5.15 o 
   0   8  31        1.74        2.36      6.96 o 
   1   8  31        0.78       -2.52      9.86 o 
   2   8  31       12.83        1.41      5.06 o 
   3   8  31        4.27        7.37      5.73 o 
   0   0  32       84.80       96.39     11.13 o 
   1   0  32        9.34       -1.26      4.59 o 
   2   0  32      101.87      132.26      7.97 o 
   3   0  32      112.01      107.21      7.67 o 
   4   0  32       27.90       16.12      3.85 o
[truncated: 20,202 more chars]
